# Supplementary material for: A new taxonomy was developed for overlap across 'overviews of systematic reviews': A meta‐research study of research waste
Source: Res Synth Methods. 2022 Jan 23;13(3):315–29. doi: 10.1002/jrsm.1542 (PMC9303867; doi:10.1002/jrsm.1542)
Supplement: Supplementary file 2 — Appendix S2: Supporting Information [file JRSM-13-315-s002.xlsm]

## Sheet: README
Excel Tab	Column title	Description	Definitions	Tables or figures in the manuscript
Overlapping overviews (corresponds to the data in Table 1 and 2 (n=169))	WHO ICD-10 Medical Classifications	WHO ICD-10 Medical Classifications for the sub-class of the overlapping overviews		Table 1 and Figure 2
	Sub-class	Sub-class of the WHO ICD-10 Medical Classifications used to group overlapping overviews		Table 2
	Overlapping overview titles	Titles of the overlapping overviews
	Date of publication	Date of publication of the overlapping overview
	Broad or narrow scope	Overview with a broad or narrow scope
	Population	Overview population eligibility criteria
	Intervention(s) with defintion	Overview intervention(s) eligibility criteria
	Outcomes	Overview outcomes eligibility criteria
	Updated Overview?	Was this overview an update of a previous overview?
	Broad overview subclassification	Non-targeted, targeted intervention, targetted population	Non-targeted: multiple populations and interventions, Targeted population: with multiple interventions Targeted intervention for multiple populations
	Overlap: Identical, nearly identical, partial, or subsumed	• Identical overlap occurred when an overview’s eligible populations, interventions, comparisons, and all outcomes were identical to another overview. Identical overviews had to have the same aims and include the same study designs. • Nearly identical overlap was when an overview’s eligible populations, interventions, comparisons, and at least one outcome were identical to another. Nearly identic…
ICD-10 Med Classifications	Lists all 22 ICD-10 Med Classifications	Lists all ICD-10 Med Classifications

## Sheet: Overlapping overviews
WHO ICD-10 Medical Classifications	Sub-class	Overlapping overview titles	Full citation	Date of publication	Broad or narrow scope	Population	Intervention(s) with defintion	Outcomes	Authors	Same author(s)	Updated Overview?	Broad overview subclassification	Overlap: Identical, nearly identical, partial, or subsumed	Notes
Mental and behavioural disorders	Pharmacological and non-pharmacological treatments for depression	Exercise improves depressive symptoms in older adults: an umbrella review of systematic reviews and meta-analyses	Catalan-Matamoros D, Gomez-Conesa A, Stubbs B, Vancampfort D. Exercise improves depressive symptoms in older adults: an umbrella review of systematic reviews and meta-analyses. Psychiatry Research. 2016 Oct 30;244:202-9. https://www.ncbi.nlm.nih.gov/pubmed/27494042	2016	Narrow	Adults aged >60 years with a formal diagnosis using standardized Diagnostic and Statistical Manual (DSM) or the International Classification of Disease (ICD) criteria and/or individuals with elevated levels of depressive symptoms diagnosed by clinician-based or self-report depression symptom questionnaires using a recognized threshold	Interventions limited to solely physical activity	Response as measured with a depressive symptom checklist namely, the Center for Epidemiologic Studies Depression Scale (CES-D) and the Geriatric Depression Scale (GDS)	Catalan-Matamoros D, Gomez-Conesa A, Stubbs B, Vancampfort D.	No	No		Subsumed
Mental and behavioural disorders	Pharmacological and non-pharmacological treatments for depression	Acupuncture for depression? A systematic review of systematic reviews.	Ernst E, Lee MS, Choi TY. Acupuncture for depression? A systematic review of systematic reviews. Evaluation & the health professions. 2011 Dec;34(4):403-12. https://journals.sagepub.com/doi/abs/10.1177/0163278710386109	2011	Narrow	Depression (population not defined)	Acupuncture of all types including body, ear or electro acupuncture, and so on.	Response	Ernst E, Lee MS, Choi TY.	No	No	Targeted intervention	Subsumed
Mental and behavioural disorders	Ginkgo biloba for dementia	Ginkgo biloba compared with cholinesterase inhibitors in the treatment of dementia: a review based on meta-analyses by the cochrane collaboration.	Kurz, A. and Van Baelen, B. Ginkgo biloba compared with cholinesterase inhibitors in the treatment of dementia: a review based on meta-analyses by the cochrane collaboration. Dement Geriatr Cogn Disord. 2004;18:217–226. https://mediatum.ub.tum.de/doc/1218696/file.pdf	2004	Broad	Patients with any type of dementia and unspecified cognitive impairment	Ginkgo biloba extract (GbE) 80–600 mg/day, donepezil, rivastigmine and galantamine	Cognitive function (measured by Toulouse-Piéron Cancellation Test [17], the Crichton Memory Impairment Subtest [18], the Wechsler Memory Function Test [19] and the Alzheimer’s Disease Assessment Scale-cognitive subscale (ADAS-cog)), patients discontinuing trials Outcomes at 6 months	Kurz, A. and Van Baelen, B.	No	No	Non-targeted	Partial, Subsumer	Quote: "Only in one SR, the combined effect of GbE with acetylcholinesterase inhibitors was compared with the effect of pharmacological agents alone (Yang et al., 2016). "
Nervous system diseases	Non-pharmacological interventions for insomnia	Review of systematic reviews about the efficacy of non-pharmacological interventions to improve sleep quality in insomnia.	Niet GJD, Tiemens BG, Kloos MW, Hutschemaekers GJM. Review of systematic reviews about the efficacy of non-pharmacological interventions to improve sleep quality in insomnia. International Journal of Evidence-Based Healthcare. 2009;7(4):233-42	2009	Broad	Adults and elderly populations (18+) with primary, secondary or comorbid (chronic) insomnia	Cognitive and behavioural interventions, relaxation-improving interventions, sleep–wake rhythm control, miscellaneous interventions (including acupuncture, accupressure, aromatherapy)	Sleep quality including sleep duration and sleep latency	Niet GJD, Tiemens BG, Kloos MW, Hutschemaekers GJM	No	No	Targeted population	Partial, Subsumer
Symptoms, signs and abnormal clinical and laboratory findings, not elsewhere classified	Opioid use in non-cancer pain	Long-term opioid use in non-cancer pain	Häuser W, Bock F, Engeser P, Tölle T, Willweber-Strumpf A, Petzke F. Long-term opioid use in non-cancer pain. Deutsches Ärzteblatt International. 2014 Oct;111(43):732. https://www.ncbi.nlm.nih.gov/pmc/articles/PMC4238316/pdf/Dtsch_Arztebl_Int-111-0732.pdf	2014	Broad	Not reported	Opioid analgesics for osteoarthritis pain, neuropathic pain, and low back pain	Pain intensity, at least 50% pain relief, global improvement, subjective physical impairment, withdrawal, adverse effects, and mortality	Häuser W, Bock F, Engeser P, Tölle T, Willweber-Strumpf A, Petzke F.	No	No	Non-targeted	Subsumed	Subsumed under #108 and 110
Respiratory system diseases	Chronic treatment in childhood asthma	Applicability of evidence from previous systematic reviews on immunotherapy in current practice of childhood asthma treatment: a GRADE (Grading of Recommendations Assessment, Development and Evaluation) systematic review.	van de Griendt EJ, Tuut MK, de Groot H, Brand PL. Applicability of evidence from previous systematic reviews on immunotherapy in current practice of childhood asthma treatment: a GRADE (Grading of Recommendations Assessment, Development and Evaluation) systematic review. BMJ open. 2017 Dec 1;7(12):e016326. http://doi.org/10.1136/bmjopen-2017-016326	2017	Broad	Children (6–12 years) and adolescents (>12 years) with persistent asthma and sensitisation to relevant aeroallergens (grass or tree pollen, house dust mite or combinations), with or without symptoms of allergic rhinitis.	Immunotherapy (subcutaneous or sublingual), as an add-on to usual care with daily ICS	Asthma symptoms, (severe) exacerbations, asthma control, (disease-specific) quality of life, change in FEV1	van de Griendt EJ, Tuut MK, de Groot H, Brand PL	No	No	Targeted population	Partial
Respiratory system diseases	Neuraminidase inhibitors for influenza	Safety and effectiveness of neuraminidase inhibitors for influenza treatment, prophylaxis, and outbreak control: a systematic review of systematic reviews and/or meta-analyses	Doll MK, Winters N, Boikos C, Kraicer-Melamed H, Gore G, Quach C. Safety and effectiveness of neuraminidase inhibitors for influenza treatment, prophylaxis, and outbreak control: a systematic review of systematic reviews and/or meta-analyses. Journal of Antimicrobial Chemotherapy. 2017 Nov 1;72(11):2990-3007.	2017	Broad	Wedid not restrict the types of participants eligible for inclusion, and selected studies where authors evaluated the intervention among any population. We defined the following a priori priority Canadian subpopulations of interest for stratified analyses: (i) infants and young children (0–59months); (ii) healthy children and adults, aged 5–64 years, with a normal immunesystem; (iii) people who a…	Neruaminidase inhibitors: oseltamivir, zanamivir, peramivir or laninamivir—either in separate analyses or together—when administered in the context of influenza treatment or prophylaxis	NI effectiveness for prophylaxis, we examined secondary transmission of symptomatic and asymptomatic influenza, Mortality (all-cause, influenza-related and cause unspecified), hospitalization, ICU admission and pneumonia, secondary transmission of symptomatic and asymptomatic influenza, adverse events, serious adverse events	Doll MK, Winters N, Boikos C, Kraicer-Melamed H, Gore G, Quach C	No	Yes	Targeted intervention	Partial, Subsumer
Respiratory system diseases	Neuraminidase inhibitors for influenza	The value of neuraminidase inhibitors for the prevention and treatment of seasonal influenza: a systematic review of systematic reviews.	Michiels B, Van Puyenbroeck K, Verhoeven V, Vermeire E, Coenen S. The value of neuraminidase inhibitors for the prevention and treatment of seasonal influenza: a systematic review of systematic reviews. PloS one. 2013 Apr 2;8(4):e60348. https://journals.plos.org/plosone/article?id=10.1371/journal.pone.0060348	2013	Broad	Healthy adults, children, elderly and at-risk individuals	Neruaminidase inhibitors (oseltamivir and zanamivir) or the prophylaxis and treatment of seasonal influenza	Efficacy of prophylaxis , effectiveness in reducing the time to symptom alleviation and to a return to normal activity (as defined by the original trial protocol), the effectiveness against complications in treatment and the potential risks (adverse events)	Michiels B, Van Puyenbroeck K, Verhoeven V, Vermeire E, Coenen S	No	No	Targeted intervention	Subsumed	Fewer NIs investigated than in Doll
Certain conditions originating in the perinatal period	Preterm birth	Interventions during pregnancy to prevent preterm birth: an overview of Cochrane systematic reviews.	Medley N, Vogel JP, Care A, Alfirevic Z. Interventions during pregnancy to prevent preterm birth: an overview of Cochrane systematic reviews. Cochrane Database of Systematic Reviews. 2018(11).	2018	Broad	Pregnant women	Behavioural, clinical or health-systems interventions to prevent pre-term birth. Subheadings found included devices, health systems interventions, lifestyle interventions, medicines (e.g. antibiotics, progesterone, oral betamimetics), nutritional interventions (e.g. various supplements), psychosocial interventions, screening interventions, surgical interventions (e.g. cerclage).	Preterm birth, perinatal death	Medley N, Vogel JP, Care A, Alfirevic Z.	No	No	Targeted population	Subsumer, Partial	Subsumer of Wisanskoonwong; partial overlap with WHO
Factors influencing health status and contact with health services	Effects of financial arrangements for health systems in low-income countries	Financial arrangements for health systems in low‐income countries: an overview of systematic reviews.	Wiysonge CS, Paulsen E, Lewin S, Ciapponi A, Herrera CA, Opiyo N, Pantoja T, Rada G, Oxman AD. Financial arrangements for health systems in low‐income countries: an overview of systematic reviews. Cochrane Database of Systematic Reviews. 2017(9).	2017	Broad	LMICs (address a problem that is important in low‐income countries, would be feasible, and would be of interest to decision‐makers in low‐income countries)	Financial arrangements (collection of funds, insurance schemes, purchasing of services, financial incentives for recipients of care or providers of care)	Patient outcomes (health and health behaviours), the quality or utilisation of healthcare services, resource use, healthcare provider outcomes (such as sick leave), or social outcomes (such as poverty, employment, or financial burden of patients, e.g. out‐of‐pocket payment, catastrophic disease expenditure)	Wiysonge CS, Paulsen E, Lewin S, Ciapponi A, Herrera CA, Opiyo N, Pantoja T, Rada G, Oxman AD.	Yes	Yes	Non-targeted	Partial
Factors influencing health status and contact with health services	Pharmacological interventions for smoking cessation	Pharmacological interventions for smoking cessation: an overview and network meta‐analysis.	Cahill K, Stevens S, Perera R, Lancaster T. Pharmacological interventions for smoking cessation: an overview and network meta‐analysis. Cochrane database of systematic reviews. 2013(5).	2013	Broad	Adult smokers, of either gender, and of any nationality and ethnicity	Pharmacological interventions for smoking cessation, specifically: Nicotine replacement therapy, antidepressants (bupropion and nortriptyline); nicotine receptor partial agonists (varenicline and cytisine); anxiolytics; selective type 1 cannabinoid receptor antagonists (rimonabant); clonidine; lobeline; dianicline; mecamylamine; Nicobrevin; opioid antagonists; nicotine vaccines; and silver acetate	Sustained smoking cessation, i.e. for six months or longer.	Cahill K, Stevens S, Perera R, Lancaster T.	No	No	Non-targeted	Partial
Factors influencing health status and contact with health services	Exercise to relieve pain	Physical activity and exercise for chronic pain in adults: an overview of Cochrane Reviews.	Geneen LJ, Moore RA, Clarke C, Martin D, Colvin LA, Smith BH. Physical activity and exercise for chronic pain in adults: an overview of Cochrane Reviews. Cochrane Database of Systematic Reviews. 2017(4).	2017	Broad	Adults (18 years and over) reporting chronic noncancer pain, including persistent and intermittent pain, for at least three months (12 weeks) in any body site.	Physical activity or exercise	Pain (severity); physical function (objectively or subjectively measured); psychological function, (4) quality of life, (5) adherence to the prescribed intervention, (6) health care use/ attendance, (7) adverse events, and (8) death.	Geneen LJ, Moore RA, Clarke C, Martin D, Colvin LA, Smith BH.	No	No	Non-targeted	Partial
Genitourinary system diseases	Assisted reproductive technologies (ARTs)	Assisted reproductive technology: an overview of Cochrane Reviews.	Farquhar C, Marjoribanks J. Assisted reproductive technology: an overview of Cochrane Reviews. Cochrane Database of Systematic Reviews. 2018(8).	2018	Narrow	Couples with subfertility seeking a pregnancy and undergoing assisted reproductive technologies	ART procedures: In vitro fertilisation (IVF) and intracytoplasmic sperm injection (ICSI)	Live birth, or the composite outcome of live birth or ongoing pregnancy, clinical pregnancy, multiple pregnancy, miscarriage, and ovarian hyperstimulation syndrome	Farquhar C, Marjoribanks J	No	No		Partial
Symptoms, signs and abnormal clinical and laboratory findings, not elsewhere classified	Over-the-counter analgesics for pain	Single dose oral analgesics for acute postoperative pain in adults‐an overview of Cochrane reviews.	Moore RA, Derry S, Aldington D, Wiffen PJ. Single dose oral analgesics for acute postoperative pain in adults‐an overview of Cochrane reviews. Cochrane Database of Systematic Reviews. 2015(9). https://www.cochranelibrary.com/cdsr/doi/10.1002/14651858.CD008659.pub3/abstract	2015 (update of the 2011 overview)	Broad	Adults with at least moderate pain following surgery who have been given a single dose of oral analgesic	Single dose oral analgesics include paracetamol (acetaminophen), and nonsteroidal anti‐inflammatory drugs (NSAIDs), such as ibuprofen and celecoxib, 'moderate' or step 2 analgesics, such as codeine, and 'strong' or step 3 analgesics, such as oxycodone and fentanyl.	the number of participants with at least 50% pain relief over four to six hours compared with placebo, Adverse events, serious adverse events	Moore RA, Derry S, Aldington D, Wiffen PJ.	Yes	Yes Cochrane update	Targeted population	Subsumer, Partial	Parent to #105
Symptoms, signs and abnormal clinical and laboratory findings, not elsewhere classified	Over-the-counter analgesics for pain	Non‐prescription (OTC) oral analgesics for acute pain ‐ an overview of Cochrane reviews.	Moore RA, Wiffen PJ, Derry S, Maguire T, Roy YM, Tyrrell L. Non‐prescription (OTC) oral analgesics for acute pain ‐ an overview of Cochrane reviews. Cochrane Database Syst Rev. 2015 Nov 4;(11):CD010794. https://www.ncbi.nlm.nih.gov/pmc/articles/PMC6485506/	2015	Broad	Adults with at least moderate pain following surgery who have been given a single dose of oral analgesic	Ibuprofen, asprin, paracetamol, diclofenac potassium, naproxen	50% or greater maximum pain relief over four to six hours, success and failure rates, adverse events	Moore RA, Wiffen PJ, Derry S, Maguire T, Roy YM, Tyrrell L.	Yes	No	Targeted population	Subsumed	Kid to #106 Parent to #105
Symptoms, signs and abnormal clinical and laboratory findings, not elsewhere classified	Over-the-counter analgesics for pain	Adverse events associated with medium‐and long‐term use of opioids for chronic non‐cancer pain: an overview of Cochrane Reviews.	Els C, Jackson TD, Kunyk D, Lappi VG, Sonnenberg B, Hagtvedt R, Sharma S, Kolahdooz F, Straube S. Adverse events associated with medium‐and long‐term use of opioids for chronic non‐cancer pain: an overview of Cochrane Reviews. Cochrane Database of Systematic Reviews. 2017(10). https://www.cochranelibrary.com/cdsr/doi/10.1002/14651858.CD012509.pub2/abstract	2017	Broad	Adults with any chronic non‐cancer pain	Any opioid agent (any dose, frequency, or route of administration) used on a medium- or long-term basis for the treatment of chronic non-cancer pain in adults	Any adverse event; serious adverse event; withdrawal due to adverse events; deaths; addiction; cognitive dysfunction; constipation; depressive symptoms or other mood disturbances; hypogonadism or other endocrine dysfunction; infection; respiratory depression; sexual dysfunction; sleep apnoea or sleep-disordered breathing; xerostomia; anorexia (loss of appetite); diarrhoea; dizziness; drowsiness; …	Els C, Jackson TD, Kunyk D, Lappi VG, Sonnenberg B, Hagtvedt R, Sharma S, Kolahdooz F, Straube S.	Yes	No	Non-targeted	Partial	Partial with #110
Symptoms, signs and abnormal clinical and laboratory findings, not elsewhere classified	Opioid use in non-cancer pain	High‐dose opioids for chronic non‐cancer pain: an overview of Cochrane Reviews.	Els C, Jackson TD, Hagtvedt R, Kunyk D, Sonnenberg B, Lappi VG, Straube S. High‐dose opioids for chronic non‐cancer pain: an overview of Cochrane Reviews. Cochrane Database of Systematic Reviews. 2017(10). https://www.cochranelibrary.com/cdsr/doi/10.1002/14651858.CD012299.pub2/full	2017	Broad	Adults with any chronic non‐cancer pain	Any opioid agent at high dose (defined as 200 mg morphine equivalent or more per day)	Pain; at least 50% pain reduction, at least Proportion of participants with any adverse event, 30% pain reduction, below 30/100 mm on the visual analogue pain scale, work time missed, interference with work, least 30% improvement in functional abilities, quality of life, adverse events, and withdrawals due to adverse events	Els C, Jackson TD, Hagtvedt R, Kunyk D, Sonnenberg B, Lappi VG, Straube S.	Yes	No	Non-targeted	Partial, Subsumer	Quote: #108 "Another Cochrane overview complements this present overview; this other overview is titled "Adverse events associated with medium‐ and long‐term use of opioids for chronic non‐cancer pain: an overview of Cochrane Reviews" (Els 2017). "
Respiratory system diseases	Chronic treatment in childhood asthma	Safety of regular formoterol or salmeterol in children with asthma: an overview of Cochrane reviews.	Cates CJ, Oleszczuk M, Stovold E, Wieland LS. Safety of regular formoterol or salmeterol in children with asthma: an overview of Cochrane reviews. Cochrane Database of Systematic Reviews. 2012(10). https://www.ncbi.nlm.nih.gov/pmc/articles/PMC4022036/	2012	Broad	Children with asthma	Regular formoterol or salmeterol monotherapy or combination therapy (including ICS) vs placebo, ICS alone, or each other	All-cause mortality, non-fatal serious adverse events, asthma-related deaths, asthma-related non-fatal serious adverse events	Cates CJ, Oleszczuk M, Stovold E, Wieland LS	No	No	Targeted population	Partial	Overlap in ICS use - but not main aim of study - of van de Griendt
Musculoskeletal system and connective tissue diseases	Rheumatoid arthritis - pharmacological interventions	Biologics for rheumatoid arthritis: an overview of Cochrane reviews.	Singh JA, Christensen R, Wells GA, Suarez‐Almazor ME, Buchbinder R, Lopez‐Olivo MA, Ghogomu ET, Tugwell P. Biologics for rheumatoid arthritis: an overview of Cochrane reviews. Cochrane Database of Systematic Reviews. 2009(4). http://www.scielo.br/pdf/spmj/v128n5/a13v1285.pdf	2009	Broad	People with rheumatoid arthritis according to the 1987 American College of Rheumatology criteria or other acceptable diagnostic criteria	Biologic DMARDs (including abatacept, adalimumab, anakinra, etanercept, infliximab, rituximab and other biologic DMARDs) alone used in standard, approved‐doses or in combination with other biologic/traditional DMARD compared to placebo alone or to placebo plus biologic/traditional DMARD.	ACR50 defined as 50% improvement in both tender and swollen joint counts and 50% improvement in three of the five following five variables: patient global assessment, physician global assessments, pain scores, Health Assessment Questionnaire (HAQ) score, and acute phase reactants (Erythrocyte Sedimentation Rate (ESR) or C‐Reactive Protein, and withdrawl due to adverse events.	Singh JA, Christensen R, Wells GA, Suarez‐Almazor ME, Buchbinder R, Lopez‐Olivo MA, Ghogomu ET, Tugwell P.	No	No	Targeted population	Partial
Certain conditions originating in the perinatal period	Preterm birth	The effectiveness of medical interventions aimed at preventing preterm birth: A literature review.	Wisanskoonwong P, Fahy K, Hastie C. The effectiveness of medical interventions aimed at preventing preterm birth: A literature review. Women and Birth. 2011 Dec 1;24(4):141-7.	2011	Broad	Pregnant women	Four main categories of medical therapies to prevent pre-term birth: Anti-infective medications, tocolytics, progesterone and cervical cerclage	Preterm birth	Wisanskoonwong P, Fahy K, Hastie C.	No	No	Targeted population	Subsumed, Partial	Subsumed by Medley overview; partial overlap with WHO overview
Certain conditions originating in the perinatal period	Preterm birth	WHO recommendations on interventions to improve preterm birth outcomes	World Health Organization. WHO recommendations on interventions to improve preterm birth outcomes.	2015	Broad	Pregnant women and pre-term infants	Interventions that could be provided during pregnancy, labour and during the newborn period with the aim of improving outcomes for preterm infants. Antenatal corticosteroids, tocolysis, magnesium sulfate, antibiotic prophylaxis, mode of preterm birth (for the mother) and Kangaroo mother care, plastic wraps, continuous positive airway pressure therapy, surfactant and oxygen therapy (for the newbor…	Critical maternal outcomes considered were: ● birth prior to 28, 32, 34 or 37 weeks of gestation; ● pregnancy prolongation (interval between randomization into the study and birth, birth within 48 hours or birth within 7 days); ● severe maternal morbidity or death; ● maternal sepsis (chorioamnionitis, puerperal sepsis); ● severe adverse effects of treatment. Critical newborn outcomes considered w…	WHO Guideline Development Group	No	No	Non-targeted	Partial	Partial with Wisanskoonwong; partial with Medley. Cervical cerclage was not investigated as an intervention of interest
Circulatory system diseases	Treatment of venous thromboembolism with LMWH and UFH	Prophylaxis and treatment of venous thromboembolism (VTE) in patients with cancer: the Saudi clinical practice guideline.	Al-Hameed F, Al-Dorzi HM, Al Momen A, Algahtani F, Al Zahrani H, Al Saleh K, Al Sheef M, Owaidah T, Alhazzani W, Neumann I, Wiercioch W. Prophylaxis and treatment of venous thromboembolism in patients with cancer: the Saudi clinical practice guideline. Annals of Saudi medicine. 2015 Mar;35(2):95-106.	2015	Broad	Patients with cancer with or without VTE	Oral anticoagulants, low-molecular-weight heparin (LMWH), unfractionated heparin (UFH)	Major and minor bleeding, death, symptomatic or recurrent VTE or DVT, infection, thrombocytopenia, post-phlebitic syndrome, death	Al-Hameed F, Al-Dorzi HM, Al Momen A, Algahtani F, Al Zahrani H, Al Saleh K, Al Sheef M, Owaidah T, Alhazzani W, Neumann I, Wiercioch W	No	No	Targeted population	Partial	Partial with Segal and Tritschler
Circulatory system diseases	Treatment of venous thromboembolism with LMWH and UFH	Management of venous thromboembolism: a systematic review for a practice guideline	Segal JB, Streiff MB, Hofmann LV, Thornton K, Bass EB. Management of venous thromboembolism: a systematic review for a practice guideline. Annals of internal medicine. 2006;146(3):211-22.	2007	Broad	Patients with venous thromboembolism	Oral anticoagulants, low-molecular-weight heparin (LMWH), unfractionated heparin (UFH), catheter-directed thrombolysis, inferior vena cava filters, compression stockings	Recurrent DVT, pulmonary embolism, vein patency, PTS	Segal JB, Streiff MB, Hofmann LV, Thornton K, Bass EB.	Yes as 10	Yes	Targeted population	Partial	Partial with Al-Hameed and Tritschler
Circulatory system diseases	Treatment of venous thromboembolism with LMWH and UFH	Venous thromboembolism: advances in diagnosis and treatment	Tritschler T, Kraaijpoel N, Le Gal G, Wells PS. Venous thromboembolism: advances in diagnosis and treatment. Jama. 2018 Oct 16;320(15):1583-94.	2018	Broad	Patients with VTE	Oral anticoagulants, thrombolysis, inferior vena cava filters, graduated compression stockings; also diagnostic tests (imaging, V/Q scans, U/S)	Major bleeding, death, symptomatic or recurrent VTE, PTS	Tritschler T, Kraaijpoel N, Le Gal G, Wells PS.	No	No	Targeted population	Partial	Partial with Segal and Al-Hameed
Circulatory system diseases	Treatment of venous thromboembolism with LMWH and UFH	Treatment of venous thromboembolism with low-molecular-weight heparin: a synthesis of the evidence published in systematic literature reviews.	Krishnan JA, Segal JB, Streiff MB, Bolger DT, Eng J, Jenckes MW, Tamariz LJ, Bass EB. Treatment of venous thromboembolism with low-molecular-weight heparin: a synthesis of the evidence published in systematic literature reviews. Respiratory medicine. 2004 May 1;98(5):376-86.	2004	Narrow	Patients with isolated deep venous thrombosis or deep venous thrombosis with concomitant pulmonary embolism	Low-molecular-weight heparins (LMWHs) compared with intravenous unfractionated heparin (UFH)	Recurrence of symptomatic VTE, major bleeding and all-cause mortality	Krishnan JA, Segal JB, Streiff MB, Bolger DT, Eng J, Jenckes MW, Tamariz LJ, Bass EB.	Yes as 8	No		Subsumed	Subsumed by Tritschler
Digestive system diseases	Periodontal treatment and glycaemic control	Systematic review and assessment of systematic reviews examining the effect of periodontal treatment on glycemic control in patients with diabetes.	Hasuike A, Iguchi S, Suzuki D, Kawano E, Sato S. Systematic review and assessment of systematic reviews examining the effect of periodontal treatment on glycemic control in patients with diabetes. Medicina oral, patologia oral y cirugia bucal. 2017 Mar;22(2):e167.	2017	Narrow	Patients with type 1 or type 2 diabetes diagnosed with periodontitis, regardless of the classification.	Periodontal treatment with or without adjunctive use of local drug delivery and systemic antibiotics	Glycated hemoglobin (HbA1c)	Hasuike A, Iguchi S, Suzuki D, Kawano E, Sato S.	No	No		Nearly identical	HbA1c was primary outcome of Botero
Digestive system diseases	Periodontal treatment and glycaemic control	Periodontal treatment and glycaemic control in patients with diabetes and periodontitis: an umbrella review	Botero JE, Rodríguez C, Agudelo‐Suarez AA. Periodontal treatment and glycaemic control in patients with diabetes and periodontitis: an umbrella review. Australian Dental Journal. 2016 Jun;61(2):134-48.	2016	Narrow	Patients with type 1 and 2 diabetes and periodontitis	Non‐surgical periodontal therapy with or without antimicrobials with control, which included no treatment, delayed treatment or supragingival prophylaxis	Glycated hemoglobin (HbA1c), fasting glucose levels	Botero JE, Rodriguez C, Agudelo‐Suarez AA.	No	No		Nearly identical	HbA1c was primary outcome; fasting glucose was secondary
Endocrine, nutritional and metabolic diseases	Food supplements for body weight reduction	Dietary supplements for body-weight reduction: a systematic review.	Pittler MH, Ernst E. Dietary supplements for body-weight reduction: a systematic review. The American journal of clinical nutrition. 2004 Apr 1;79(4):529-36.	2004	Broad	Not reported	Any dietary supplements: (results included guar gum, chitosan, chromium picolinate, Ephedra sinica, Garcinia cambogia, glucomannan, hydroxy-methylbutyrate, plantago psyllium, pyruvate, yerba maté, and yohimbe; food supplements, herbal products, phytotherapy)	Weight, BMI, fat mass	Pittler MH, Ernst E.	Yes	No	Non-targeted	Nearly identical	Had previously not been classified as identical as interventions found in search (rather than eligible) were listed. Same authors but 7 years in between
Endocrine, nutritional and metabolic diseases	Food supplements for body weight reduction	Food supplements for body weight reduction: a systematic review of systematic reviews.	Onakpoya IJ, Wider B, Pittler MH, Ernst E. Food supplements for body weight reduction: a systematic review of systematic reviews. Obesity. 2011 Feb 1;19(2):239.	2011	Broad	Not reported	Any food supplements: (results found Guar gum, chitosan, chromium picolinate, Ephedra sinica, Citrus aurantium (bitter orange), conjugated linoleic acid, calcium, glucomannan, camellia sinensis (green tea))	Weight, BMI, adverse events	Onakpoya IJ, Wider B, Pittler MH, Ernst E.	Yes	No	Non-targeted	Nearly identical	Included only SRs while above includes RCTs, SRs, MAs
Endocrine, nutritional and metabolic diseases	Diets to reduce weight and obesity	Low‐carbohydrate diets for overweight and obesity: a systematic review of the systematic reviews.	Churuangsuk C, Kherouf M, Combet E, Lean M. Low‐carbohydrate diets for overweight and obesity: a systematic review of the systematic reviews. Obesity Reviews. 2018 Dec;19(12):1700-18.	2018	Narrow	Adults with overweight and obesity with baseline body mass index (BMI) ≥25 kg/m2	Low-carbohydrate diets to a control diet (low fat diets or calorie-restricted diets); papers were excluded if the intervention included additional components such as exercise or drugs	Body weight, lipid profile, fasting blood glucose and insulin, blood pressure glucose tolerance test, adverse effects	Churuangsuk C, Kherouf M, Combet E, Lean M.	No	No		Partial
Endocrine, nutritional and metabolic diseases	Diets to reduce weight and obesity	Improving diet and physical activity to reduce population prevalence of overweight and obesity: An overview of current evidence.	Stephens SK, Cobiac LJ, Veerman JL. Improving diet and physical activity to reduce population prevalence of overweight and obesity: An overview of current evidence. Preventive medicine. 2014 May 1;62:167-78.	2014	Broad	Children (post-birth) or adults of any age	interventions targeting the treatment or prevention of overweight or obesity (including any intervention approach, i.e. diet, pharmaceutical or surgical)	Body weight; physical activity, diet type, sedentary time	Stephens SK, Cobiac LJ, Veerman JL.	No	No	Non-targeted	Partial
Endocrine, nutritional and metabolic diseases	Diets to reduce weight and obesity	Nutritional interventions for optimizing healthy body composition in older adults in the community: an umbrella review of systematic reviews.	Schultz TJ, Roupas P, Wiechula R, Krause D, Gravier S, Tuckett A, Hines S, Kitson A. Nutritional interventions for optimizing healthy body composition in older adults in the community: an umbrella review of systematic reviews. JBI Evidence Synthesis. 2016 Aug 1;14(8):257-308.	2016	Broad	Older adults (aged 60 years or older) living in the community	Six types of nutritional interventions were pre-specified: (i) dietary programs, (ii) nutritional supplements, (iii) meal replacements, (iv) food groups, (v) food delivery support and eating behavior, and (vi) nutrition counselling and education.	Measures of body composition including: (i) nutritional status (e.g. proportion of overweight or underweight patients)’ (ii) fat mass (kg)’ (iii) lean mass or muscle mass (kg)’ (iv) weight (kg) or BMI (kg/m2), (v) bone mass (kg) or bone measures such as bone mineral density, and (vi) hydration status	Schultz TJ, Roupas P, Wiechula R, Krause D, Gravier S, Tuckett A, Hines S, Kitson A.	No	No	Targeted population	Partial
Endocrine, nutritional and metabolic diseases	Web-based interventions for weight loss	Web-based interventions for weight loss or weight loss maintenance in overweight and obese people: a systematic review of systematic reviews.	Sorgente A, Pietrabissa G, Manzoni GM, Re F, Simpson S, Perona S, Rossi A, Cattivelli R, Innamorati M, Jackson JB, Castelnuovo G. Web-based interventions for weight loss or weight loss maintenance in overweight and obese people: a systematic review of systematic reviews. Journal of Medical Internet Research. 2017;19(6):e229.	2017	Broad	Overweight and/or obese people with no restrictions for participant age	Web-based intervention for weight loss and/or weight loss maintenance (delivered over the Internet)	Body weight and/or weight loss maintenance on the absolute variation and/or the change in percentage of body weight or body mass index (BMI)	Sorgente A, Pietrabissa G, Manzoni GM, Re F, Simpson S, Perona S, Rossi A, Cattivelli R, Innamorati M, Jackson JB, Castelnuovo G.	No	No	Targeted population	Partial
Endocrine, nutritional and metabolic diseases	Web-based interventions for weight loss	Mobile and Web 2.0 interventions for weight management: an overview of review evidence and its methodological quality.	Bardus M, Smith JR, Samaha L, Abraham C. Mobile and Web 2.0 interventions for weight management: an overview of review evidence and its methodological quality. The European Journal of Public Health. 2016 Aug 1;26(4):602-10.	2016	Broad	Overweight and/or obese people	Mobile or Web 2.0 Internet and related technologies for promoting weight management (WM), physical activity (PA), or dietary-related behaviours	Body weight, BMI, diet and physical activity	Bardus M, Smith JR, Samaha L, Abraham C.	No	No	Targeted population	Partial
Endocrine, nutritional and metabolic diseases	Childhood obesity interventions	Systematic review on evidence-based adolescent nutrition interventions.	Lassi ZS, Moin A, Das JK, Salam RA, Bhutta ZA. Systematic review on evidence‐based adolescent nutrition interventions. Annals of the New York Academy of Sciences. 2017 Apr;1393(1):34-50.	2011	Broad	Adolescents (10–19 years) and women of reproductive age, including pregnant women	Micronutrient supplementation (iron, folic acid, iron–folic acid (IFA), calcium, vitamin D, vitamin A, zinc, iodine, and multiple micronutrients), food/protein energy supplementation, nutrition education for pregnant adolescents, obesity prevention and management, and management of gestational diabetes	Anthropometrics (height, weight, body mass index (BMI), stunting), mortality (death rate, death due to any disease, fatality rate, perinatal/neonatal mortality), pregnancy outcomes (preterm births, preeclampsia, eclampsia, stillbirth, miscarriage, termination of pregnancy), morbidity (obesity, obesity‐related complications, hypertension, diabetes, cardiovascular disease, infectious diseases), nut…	Lassi, Z.S., Moin, A., Das, J.K., Salam, R.A., Bhutta, Z.A.	No	No	Targeted population	Partial
Endocrine, nutritional and metabolic diseases	Childhood obesity interventions	How useful are systematic reviews of child obesity interventions?	Wolfenden L, Wiggers J, Tursan d'Espaignet E, Bell AC. How useful are systematic reviews of child obesity interventions?. obesity reviews. 2010 Feb;11(2):159-65.	2010	Broad	Overweight and/or obese cildren (age not specified)	Diet, nutrition, physical activity, or sedentary behaviour interventions	Body weight, body mass index, % body fat, skin-folds	Wolfenden L, Wiggers J, d'Espaignet ET, Bell AC.	No	No	Targeted population	Partial
External causes of morbidity and mortality	Effects of coffee	Coffee, caffeine, and health outcomes: an umbrella review.	Grosso G, Godos J, Galvano F, Giovannucci EL. Coffee, caffeine, and health outcomes: an umbrella review. Annual review of nutrition. 2017 Aug 21;37:131-56.	2017	Broad	Humans	Coffee and caffeine consumption	Any clinical condition. Risk of breast, colorectal, colon, endometrial, and prostate cancers; cardiovascular disease and mortality; Parkinson's disease; and type-2 diabetes	Grosso G, Godos J, Galvano F, Giovannucci EL.	No	No	Targeted intervention	Partial
External causes of morbidity and mortality	Effects of coffee	Coffee consumption and health: umbrella review of meta-analyses of multiple health outcomes	Poole R, Kennedy OJ, Roderick P, Fallowfield JA, Hayes PC, Parkes J. Coffee consumption and health: umbrella review of meta-analyses of multiple health outcomes. bmj. 2017 Nov 22;359.	2017	Broad	Adults	Coffee consumption	All health outcomes. Systolic and diastolic blood pressure, total cholesterol, low density lipoprotein (LDL) cholesterol, high density lipoprotein (HDL) cholesterol, triglyceride, preterm birth, small for gestational age, and birth weight	Poole R, Kennedy OJ, Roderick P, Fallowfield JA, Hayes PC, Parkes J.	No	No	Targeted intervention	Partial
Factors influencing health status and contact with health services	Effects of financial arrangements for health systems in low-income countries	Supporting the delivery of cost-effective interventions in primary health-care systems in low-income and middle-income countries: an overview of systematic reviews.	Lewin S, Lavis JN, Oxman AD, Bastías G, Chopra M, Ciapponi A, Flottorp S, Martí SG, Pantoja T, Rada G, Souza N. Supporting the delivery of cost-effective interventions in primary health-care systems in low-income and middle-income countries: an overview of systematic reviews. The Lancet. 2008 Sep 13;372(9642):928-39.	2008	Broad	LMICs (country/region or primary health care mentioned in the abstract or title; review question or studies included in the review focused explicitly on low-income and middle-income countries or primary health care)	Governance, financial and delivery arrangements and implementation strategies	Intersectoralaction, equity /reduce inequalities, participation in health by consumers, quality care, effective care. coverage/access, appropriate healthcare including referral systems	Lewin S, Lavis JN, Oxman AD, Bastías G, Chopra M, Ciapponi A, Flottorp S, Martí SG, Pantoja T, Rada G, Souza N.	Yes	No	Non-targeted	Partial
Factors influencing health status and contact with health services	Physical activity promotion in children and adolescents	a) Physical activity and mental health in children and adolescents: a review of reviews. b) Physical activity and mental health in children and adolescents: An updated review of reviews and an analysis of causality	a) Biddle SJ, Asare M. Physical activity and mental health in children and adolescents: a review of reviews. British journal of sports medicine. 2011 Sep 1;45(11):886-95. b) Biddle SJ, Ciaccioni S, Thomas G, Vergeer I. Physical activity and mental health in children and adolescents: An updated review of reviews and an analysis of causality. Psychology of Sport and Exercise. 2019 May 1;42:146-55.	2011 2019	Narrow	School-aged children or adolescents up to and including 18 years with no known physical health limitations	Chronic involvement in physical activity	Depression, self-esteem, cognitive functioning, anxiety	Biddle SJ, Asare M.	Yes	Yes		Partial
Factors influencing health status and contact with health services	Physical activity promotion in children and adolescents	The effect of community and family interventions on young people's physical activity levels: a review of reviews and updated systematic review.	van Sluijs EM, Kriemler S, McMinn AM. The effect of community and family interventions on young people's physical activity levels: a review of reviews and updated systematic review. British journal of sports medicine. 2011 Sep 1;45(11):914-22.	2011	Broad	Healthy children (18 or younger)	Physical activity promotion intervention outside of the school setting and not delivered in a clinical setting	Physical activity, body composition and fitness	van Sluijs EM, Kriemler S, McMinn AM.	No	No	Targeted population	Partial
Factors influencing health status and contact with health services	Physical activity promotion in children and adolescents	Interventions designed to reduce sedentary behaviours in young people: a review of reviews.	Biddle SJ, Petrolini I, Pearson N. Interventions designed to reduce sedentary behaviours in young people: a review of reviews. British journal of sports medicine. 2014 Feb 1;48(3):182-6.	2014	Broad	Children (18 or younger)	Interventions to reduce sedentary behaviour - including informational, behavioural, environmental, or social support strategies	Quantitative measures of sedentary behaviour (inc accelerometer data, self-report)	Biddle SJ, Petrolini I, Pearson N.	Yes	No	Targeted population	Partial
Factors influencing health status and contact with health services	Vitamin D supplementation	Vitamin D and multiple health outcomes: umbrella review of systematic reviews and meta-analyses of observational studies and randomised trials.	Theodoratou E, Tzoulaki I, Zgaga L, Ioannidis JP. Vitamin D and multiple health outcomes: umbrella review of systematic reviews and meta-analyses of observational studies and randomised trials. Bmj. 2014 Apr 1;348.	2014	Broad	Any population; Any population reporting cirulating vitamin D concentrations for vit D concentrations portion	Effect of vitamin D supplementation and observational association of circulating vitamin D concentrations and clinical outcomes	Outcome categories: autoimmune diseases, cancer outcomes, cardiovascular outcomes, cognitive disorders, infectious diseases, metabolic disorders, neonatal/infant/child related outcomes, pregnancy related outcomes, skeletal outcomes (including falls)	Theodoratou E, Tzoulaki I, Zgaga L, Ioannidis JP.	No	No	Targeted intervention	Partial, subsumer	Subsumes Autier, Mateussi, Rejnmark
Factors influencing health status and contact with health services	Vitamin D supplementation	Effect of vitamin D supplementation on non-skeletal disorders: a systematic review of meta-analyses and randomised trials.	Autier P, Mullie P, Macacu A, Dragomir M, Boniol M, Coppens K, Pizot C, Boniol M. Effect of vitamin D supplementation on non-skeletal disorders: a systematic review of meta-analyses and randomised trials. The lancet Diabetes & endocrinology. 2017 Dec 1;5(12):986-1004.	2017	Broad	Participants of all ages, including pregnant women	Vitamin D supplementation	All-cause mortality, cancer mortality, cardiovascular disease, adiposity, glucose metabolism, mood disorders, muscular function, tuberculosis, and colorectal adenomas, or on maternal and perinatal conditions, cancer biomarkers of systemic inflammation, upper respiratory tract infections and asthma exacerbations, chronic inflammation, acute infections	Autier P, Mullie P, Macacu A, Dragomir M, Boniol M, Coppens K, Pizot C, Boniol M.	No	No	Targeted intervention	Nearly identical, Subsumed	Subsumed by Theodoratoui; Identical to Rejnmark and Meteussi
Factors influencing health status and contact with health services	Vitamin D supplementation	What do Cochrane systematic reviews say about interventions for vitamin D supplementation?	Mateussi MV, Latorraca CD, Daou JP, Martimbianco AL, Riera R, Pacheco RL, Pachito DV. What do Cochrane systematic reviews say about interventions for vitamin D supplementation?. Sao Paulo Medical Journal. 2017 Nov 6;135:497-507.	2017	Broad	Healthy individuals or those diagnosed with any clinical condition were included, regardless of age, ethnicity or sex	Vitamin D supplementation, in any form (active or non-active), presentation (capsules or oral solution), dose (high, conventional or underdoses), regimen or duration of use, as a single or combined intervention	Mortality, hip fracture, LADA, preventing asthma attacks or improving disease control, atopic eczema (pruritus or sleep loss, or reduction in the number of flares or need for other treatments; overall severity assessed by participants or physicians, quality of life or adverse events), sickle cell disease severity, multiple sclerosis relapse ratea, relapse-free, disability score, epilepsy seizure …	Mateussi MV, Latorraca CD, Daou JP, Martimbianco AL, Riera R, Pacheco RL, Pachito DV.	No	No	Targeted intervention	Nearly identical, Subsumed	Subsumed by Theodoratou; identical to Autier and Rejnmark
Factors influencing health status and contact with health services	Vitamin D supplementation	Non-skeletal health effects of vitamin D supplementation: A systematic review on findings from meta-analyses summarizing trial data.	Rejnmark L, Bislev LS, Cashman KD, Eiríksdottir G, Gaksch M, Grübler M, Grimnes G, Gudnason V, Lips P, Pilz S, Van Schoor NM. Non-skeletal health effects of vitamin D supplementation: A systematic review on findings from meta-analyses summarizing trial data. PloS one. 2017 Jul 7;12(7):e0180512.	2017	Broad	Unspecified	Non-skeletal effects of vitamin D supplementation	Mortality, CVD, blood pressure, type 2 diabetes (T2D), body weight, birth weight, malignant diseases, respiratory tract infections (excluding tuberculosis), depression	Rejnmark L, Bislev LS, Cashman KD, Eiríksdottir G, Gaksch M, Grübler M, Grimnes G, Gudnason V, Lips P, Pilz S, Van Schoor NM.	No	No	Targeted intervention	Nearly identical, Subsumed	Subsumed by Theodoratou; nearly Identical to Mateussi and Autier
Factors influencing health status and contact with health services	Reduction interventions of alcohol intake	Effectiveness of brief interventions in primary health care settings to decrease alcohol consumption by adult non-dependent drinkers: a systematic review of systematic reviews.	Alvarez-Bueno C, Rodríguez-Martín B, García-Ortiz L, Gómez-Marcos MÁ, Martinez-Vizcaino V. Effectiveness of brief interventions in primary health care settings to decrease alcohol consumption by adult non-dependent drinkers: a systematic review of systematic reviews. Preventive medicine. 2015 Jul 1;76:S33-8.	2015	Narrow	Adult non-dependent drinkers defined variously as hazardous drinkers, at-risk drinkers, or excessive drinkers	Brief interventions in the primary health care setting to decrease alcohol consumption	1) alcohol consumption during a specific period, usually one week, and 2) the number of participants who reported a level of consumption below the established risk levels.	Alvarez-Bueno C, Rodriguez-Martin B, Garcia-Ortiz L, Gómez-Marcos MÁ, Martinez-Vizcaino V.	No	No		Partial
Factors influencing health status and contact with health services	Reduction interventions of alcohol intake	The impact of brief alcohol interventions in primary healthcare: a systematic review of reviews.	O'Donnell A, Anderson P, Newbury-Birch D, Schulte B, Schmidt C, Reimer J, Kaner E. The impact of brief alcohol interventions in primary healthcare: a systematic review of reviews. Alcohol and alcoholism. 2014 Jan 1;49(1):66-78.	2013	Broad	Women, older and younger drinkers, minority ethnic groups, dependent/co-morbid drinkers and those living in transitional and developing countries	Alcohol, brief intervention, early intervention, alcohol therapy, and counselling in the primary care setting	Drinking quantity and/or frequency, drinking intensity and drinking within recommended limits.	O'Donnell A, Anderson P, Newbury-Birch D, Schulte B, Schmidt C, Reimer J, Kaner E.	No	No	Non-targeted	Partial
Factors influencing health status and contact with health services	Reduction interventions of alcohol intake	Universal prevention of alcohol and drug use: An overview of reviews in an Australian context.	Mewton L, Visontay R, Chapman C, Newton N, Slade T, Kay‐Lambkin F, Teesson M. Universal prevention of alcohol and drug use: An overview of reviews in an Australian context. Drug and alcohol review. 2018 Apr;37:S435-69.	2018	Broad	Universal interventions target entire populations within particular settings without prior screening for risk factors	Universal alcohol and illicit drug prevention strategies in the following stettings: family, school, college, workplace, leisure, healthcare, community, media and policy	Substance use (including initiation of use, proportion of users, quantity or frequency of use)	Mewton L, Visontay R, Chapman C, Newton N, Slade T, Kay‐Lambkin F, Teesson M.	No	No	Non-targeted	Partial
Factors influencing health status and contact with health services	Reduction interventions of alcohol intake	Population-level interventions to reduce alcohol-related harm: an overview of systematic reviews.	Martineau F, Tyner E, Lorenc T, Petticrew M, Lock K. Population-level interventions to reduce alcohol-related harm: an overview of systematic reviews. Preventive medicine. 2013 Oct 1;57(4):278-96.	2013	Broad	Population-level interventions in non-clinical settings	Alcohol interventions on consumption or alcohol-related health or social outcomes	Sales, total consumption or initiation, consumption pattern, alcohol-related crashes and driving under the influence, violence, intoxication, disorder, server behaviour, alcohol-related medical conditions, crime, STDs/risky sexual behaviour, hospitalisations, blood-alcohol concentration, workplace injuries and fatalities, alcohol-related morbidity and mortalit	Martineau F, Tyner E, Lorenc T, Petticrew M, Lock K.	No	No	Non-targeted	Partial
Factors influencing health status and contact with health services	Behavioral Counseling and Pharmacotherapy Interventions for Tobacco Cessation	Smoking cessation guidelines for health professionals: an update.	West R, McNeill A, Raw M. Smoking cessation guidelines for health professionals: an update. Thorax. 2000 Dec 1;55(12):987-99.	2000	Broad	Unspecified	Brief opportunistic advice to stop from a health care professional and behavioural support to aid quit attempts (e.g. brief advice up to 5 minutes), counselling and advice, through coping skills training to group support, nicotine replacement therapy, bupropion, telephone counselling, self-help materials	Abstinence for at least six months, incremental cessation rate defined as proportions of all smokers receiving the intervention who stop smoking over and above those (in the control group) who would have stopped anyway	West R, McNeill A, Raw M.	No	No	Non-targeted	Partial	Partial with Patnode
Factors influencing health status and contact with health services	Behavioral Counseling and Pharmacotherapy Interventions for Tobacco Cessation	Behavioral Counseling and Pharmacotherapy Interventions for Tobacco Cessation in Adults, Including Pregnant Women: A Review of Reviews for the U.S. Preventive Services Task Force.	Patnode CD, Henderson JT, Thompson JH, Senger CA, Fortmann SP, Whitlock EP. Behavioral counseling and pharmacotherapy interventions for tobacco cessation in adults, including pregnant women: a review of reviews for the US Preventive Services Task Force. Annals of internal medicine. 2015 Oct 20;163(8):608-21.	2015	Broad	Adults, including pregnant women and specific subpopulations of adults (such as persons with depression and young adults)	Behavioral and pharmacologic interventions for tobacco cessation: physician- and nurse-delivered counseling interventions, tailored self-help print materials, and telephone counseling, nontailored self-help materials, interactive or tailored Internet or computer programs, mobile telephones, biomedical risk assessment, exercise, acupuncture, and hypnotherapy	Mortality from respiratory illnesses, coronary disease mortality, and lung cancer incidence and mortality at 20-year follow-up, tobacco cessation	Patnode CD, Henderson JT, Thompson JH, NCBI Bookshelf.	No	No	Non-targeted	Partial	Partial with West
Factors influencing health status and contact with health services	Behavioral Counseling and Pharmacotherapy Interventions for Tobacco Cessation	Systematic review: smoking cessation intervention strategies for adults and adults in special populations.	Ranney L, Melvin C, Lux L, McClain E, Lohr KN. Systematic review: smoking cessation intervention strategies for adults and adults in special populations. Annals of Internal Medicine. 2006 Dec 5;145(11):845-56.	2006	Broad	Adults who were age 13 years and older, that included both sexes, and that were racially and ethnically diverse	Individual cessation strategies including counseling and behavioral therapy, first-line and second-line medications	Tobacco cessation rates	Ranney L, Melvin C, Lux L, McClain E, Lohr KN.	No	No	Non-targeted	Partial
Factors influencing health status and contact with health services	Behavioral Counseling and Pharmacotherapy Interventions for Tobacco Cessation	Effectiveness of smoking cessation interventions among adults: a systematic review of reviews.	Lemmens V, Oenema A, Knut IK, Brug J. Effectiveness of smoking cessation interventions among adults: a systematic review of reviews. European journal of cancer prevention. 2008 Nov 1;17(6):535-44.	2008	Broad	Adult current smokers at the start of the intervention of 18 years and older, of any sex, race or socioeconomic status.	Interventions to reduce smoking prevalence to prevent diseases caused by the active inhalation of tobacco smoke.	Smoking cessation defined as a discontinuation of tobacco use through inhalation during at least 6 months after the start of the intervention	Lemmens V, Oenema A, Knut IK, Brug J.	No	No	Non-targeted	Partial
Factors influencing health status and contact with health services	Behavioral Counseling and Pharmacotherapy Interventions for Tobacco Cessation	Effectiveness of smoking cessation interventions: review of evidence and implications for best practice in Australian health care settings.	Miller M, Wood L. Effectiveness of smoking cessation interventions: review of evidence and implications for best practice in Australian health care settings. Australian and New Zealand journal of public health. 2003 Jun;27(3):300-9.	2003	Broad	Individual level including adults, adolescents, pregnant and lactating women and Aboriginal and Torres Strait Islander people	Behavioural, clinical and pharmacological cessation interventions that can be used by or with individuals who smoke, but did not extend to mass media campaigns or other strategies that promote quitting at a broader population level.	Continuous abstinence from smoking (preferably biochemically assessed) for at least five months (except in relation to pregnancy).	Miller M, Wood L.	No	No	Non-targeted	Partial
Factors influencing health status and contact with health services	Behavioral Counseling and Pharmacotherapy Interventions for Tobacco Cessation	Efficacy of non-pharmacological methods used for treating tobacco dependence: meta-analysis.	Bała M, Leśniak W. Efficacy of non-pharmacological methods used for treating tobacco dependence: meta-analysis. Polskie Archiwum Medycyny Wewnętrznej= Polish Archives of Internal Medicine. 2007;117(11-12).	2007	Broad	Adults	Non-pharmacological methods used for treating tobacco dependence	Sustained smoking cessation, i.e. for six months or longer.	Bala MM, Lesniak W.	No	No	Non-targeted	Partial
Factors influencing health status and contact with health services	Pharmacological interventions for smoking cessation	Efficacy of pharmacological methods used for treating tobacco dependence: meta-analysis.	Bała M, Leśniak W, Strzeszyński Ł. Efficacy of pharmacological methods used for treating tobacco dependence: meta-analysis. Polskie Archiwum Medycyny Wewnętrznej= Polish Archives of Internal Medicine. 2008;118(1-2).	2008	Broad	Adults	Pharmacological methods used in smoking cessation and analysis of efficacy of just those available in Poland	At least a 12-month continuous abstinence (refraining from smoking from the moment of smoking cessation for the period of 12 months; occasional slips/lapses are possible) or prolonged abstinence (refraining from smoking from the moment of smoking cessation for 12 months; during the first two weeks from the target date of smoking cessation, isolated lapses are possible)	Bała MM, Leśniak W, Strzeszyński Ł.	No	No	Non-targeted	Partial
Factors influencing health status and contact with health services	Exercise therapy	Exercise therapy for bone and muscle health: an overview of systematic reviews.	Hagen KB, Dagfinrud H, Moe RH, Østerås N, Kjeken I, Grotle M, Smedslund G. Exercise therapy for bone and muscle health: an overview of systematic reviews. BMC medicine. 2012 Dec;10(1):1-1.	2012	Broad	Adult patients with any of the following fibromyalgia, low back pain, neck pain, and shoulder pain, osteoarthritis, rheumatoid arthritis, ankylosing spondylitis, and osteoporosis	Exercise therapy	1) any measure of pain, and 2) physical disability or physical function	Hagen KB, Dagfinrud H, Moe RH, Østerås N, Kjeken I, Grotle M, Smedslund G	No	No	Non-targeted	Partial
Factors influencing health status and contact with health services	Exercise therapy	Effects of exercise on bone status in female subjects, from young girls to postmenopausal women: an overview of systematic reviews and meta-analyses	Xu J, Lombardi G, Jiao W, Banfi G. Effects of exercise on bone status in female subjects, from young girls to postmenopausal women: an overview of systematic reviews and meta-analyses. Sports Medicine. 2016 Aug;46(8):1165-82.	2016	Broad	Young girls and adult women (premenopause, postmenopause, or elder) without pathological diseases affecting bone metabolism, as measured by DXA or pQCT and supported (or not) by measurement of biomarkers of bone metabolism	Exercise and physical activity interventions	Areal bone mineral density (aBMD) and bone mineral content (BMC), as measured by dual x-ray absorptiometry (DXA), or volumetric BMD (vBMD) and bone strength indexes (BSIs), as measured by peripheral quantitative computed tomography (pQCT),	Xu J, Lombardi G, Jiao W, Banfi G.	No	no	Non-targeted	Partial
Factors influencing health status and contact with health services	Exercise therapy	Effectiveness of exercise therapy: a best-evidence summary of systematic reviews.	Smidt N, de Vet HC, Bouter LM, Dekker J. Effectiveness of exercise therapy: a best-evidence summary of systematic reviews. Australian Journal of Physiotherapy. 2005 Jan 1;51(2):71-85.	2005	Broad	Children and adult patients with disorders of the musculoskeletal, nervous, respiratory, and cardiovascular systems (no age restirction)	Exercise therapy	Pain, activities of daily living (ADL), walking distance, return to work	Smidt N, De Vet HC, Bouter LM, Dekker J	No	no	Non-targeted	Partial, Subsumer	Partial with Pasanen, subsumer of Reid
Factors influencing health status and contact with health services	Exercise therapy	Exercise therapy for functional capacity in chronic diseases: an overview of meta-analyses of randomised controlled trials.	Pasanen T, Tolvanen S, Heinonen A, Kujala UM. Exercise therapy for functional capacity in chronic diseases: an overview of meta-analyses of randomised controlled trials. British Journal of Sports Medicine. 2017 Oct 1;51(20):1459-65.	2017	Broad	Adult patients with chronic diseases	non pharmacological: exercise therapy with no treatment or usual care	peak oxygen consumption, muscle strength, physical function, walking distance, disability, endurance, walking/cycling speed, walking time, flexbility, aerobic/anaerobic capacity, balance, motor function	Pasanen T, Tolvanen S, Heinonen A, Kujala UM	No	Yes	Non-targeted	Subsumer, Partial	Partial with Smidt; Subsumer of Reid
Factors influencing health status and contact with health services	Exercise therapy	Exercise prescription for hospitalized people with chronic obstructive pulmonary disease and comorbidities: a synthesis of systematic reviews.	Reid WD, Yamabayashi C, Goodridge D, Chung F, Hunt MA, Marciniuk DD, Brooks D, Chen YW, Hoens AM, Camp PG. Exercise prescription for hospitalized people with chronic obstructive pulmonary disease and comorbidities: a synthesis of systematic reviews. International journal of chronic obstructive pulmonary disease. 2012;7:297.	2012	Broad	Hospitalised patients with multimorbidities who experience an acute exacerbation of COPD (18 years to the “very elderly”)	Exercise therapy	Strength , frequency, intensity, time of exercises	Reid WD, Yamabayashi C, Goodridge D, Chung F, Hunt MA, Marciniuk DD, Brooks D, Chen YW, Hoens AM, Camp PG.	No	No	Targeted population	Subsumed	Subsumed by Pasanen and Smidt
Factors influencing health status and contact with health services	Exercise to relieve pain	Effectiveness of Aquatic Exercise and Balneotherapy: A Summary of Systematic Reviews Based on Randomized Controlled Trials of Water Immersion Therapies.	Kamioka H, Tsutani K, Okuizumi H, Mutoh Y, Ohta M, Handa S, Okada S, Kitayuguchi J, Kamada M, Shiozawa N, Honda T. Effectiveness of aquatic exercise and balneotherapy: a summary of systematic reviews based on randomized controlled trials of water immersion therapies. Journal of epidemiology. 2010 Jan 5:0910270113-.	2010	Narrow	Any people (selection not restricted to disase status of participants; ppl are either healthy or with locomoter diseases)	Aquatic exercise or balneotherapy	Pain relief and related outcome measures of locomotor diseases (eg, arthritis, rheumatoid diseases, and low back pain). Health improvement or the effectiveness of cure, health improvement defined broadly and encompassed improvements in blood pressure, serum lipid profile, immunity, and quality of life.	Kamioka H, Tsutani K, Okuizumi H, Mutoh Y, Ohta M, Handa S,	No	No		Partial
Factors influencing health status and contact with health services	Exercise to relieve pain	Effectiveness of Pilates exercise in treating people with chronic low back pain: a systematic review of systematic reviews.	Wells C, Kolt GS, Marshall P, Hill B, Bialocerkowski A. Effectiveness of Pilates exercise in treating people with chronic low back pain: a systematic review of systematic reviews. BMC medical research methodology. 2013 Dec;13(1):1-2.	2013	Narrow	Participants with chronic low back pain, that is, localised pain in the lumbar region that lasts for more than three months	Pilates	Pain, disability, that is, impairments, activity limitations or participation restrictions according to the International Classification of Health, Functioning, and Disability. Pain is considered a functional impairment in the ICF.	Wells C, Kolt GS, Marshall P, Hill B, Bialocerkowski A.	No	No		Subsumed, Partial	Subsumed by Geneen; partial with Swinkels
Factors influencing health status and contact with health services	Exercise to relieve pain	Exercise interventions for non-specific low back pain: an overview of systematic reviews.	Swinkels A, Cochrane K, Burt A, Johnson L, Lunn T, Rees AS. Exercise interventions for non-specific low back pain: an overview of systematic reviews. Physical Therapy Reviews. 2009 Aug 1;14(4):247-59.	2009	Broad	Adult aged between 18 and 65 years with back pain of specific cause such as nerve root involvement, lumbar disc herniation and spinal surgery	Exercises including general physical fitness, aerobic exercise, muscle strengthening, flexibility and stretching exercises.	Pain and functional outcomes: Pain intensity, strength, disability, overall treatment effect, return to work, psychological status	Swinkels A, Cochrane K, Burt A, Johnson L, Lunn T, Rees AS.	No	No	Non-targeted	Partial
Factors influencing health status and contact with health services	Physiotherapy exercise	Therapeutic exercise in physiotherapy practice is beneficial: a summary of systematic reviews 2002–2005.	Taylor NF, Dodd KJ, Shields N, Bruder A. Therapeutic exercise in physiotherapy practice is beneficial: a summary of systematic reviews 2002–2005. Australian Journal of Physiotherapy. 2007 Jan 1;53(1):7-16.	2007	Broad	Any people who need to see a physiotherapist	Therapeutic exercise, progressive resistance exercise, rehabilitation exercise, movement therapy, motion therapy, physical therapy, physiotherapy, and kinesiotherapy.	Impairment, activity limitation, and societal participation in a therapeutic exercise program	Taylor NF, Dodd KJ, Shields N, Bruder A.	Yes	Yes	Non-targeted	Partial
Factors influencing health status and contact with health services	Physiotherapy exercise	Progressive resistance exercise in physical therapy: a summary of systematic reviews.	Taylor NF, Dodd KJ, Damiano DL. Progressive resistance exercise in physical therapy: a summary of systematic reviews. Physical therapy. 2005 Nov 1;85(11):1208-23.	2005	Broad	People with an impairment of body structure or function, such as people with muscle force deficit (eg, older people) or people with pathology affecting movement (eg, stroke)	Progressive resistance exercise as prescribed by a physical therapist, of sufficient intensity (eg, 60%–80% of 1 repetition maximum) and progression of resistance	Impairment, activity limitation, and societal participation in a therapeutic exercise program	Taylor NF, Dodd KJ, Damiano DL	Yes	No	Targeted intervention	Partial
Factors influencing health status and contact with health services	Exercise to relieve fatigue	Exercise and cancer-related fatigue in adults: a systematic review of previous systematic reviews with meta-analyses.	Kelley GA, Kelley KS. Exercise and cancer-related fatigue in adults: a systematic review of previous systematic reviews with meta-analyses. BMC cancer. 2017 Dec;17(1):1-7.	2017	Broad	Adults 18 years of age and older who were cancer patients or cancer survivors with any type of cancer	Aerobic exercise (walking, swimming, etc.), resistance/strength training (weight training) lasting at least 3 weeks in length	Cancer realted fatigure as measured by the Functional Assessment of Cancer Therapy scale, and the Piper Fatigue scales, and adverse events	Kelley GA, Kelley KS.	Yes	Yes	Non-targeted	Partial
Factors influencing health status and contact with health services	Exercise to relieve fatigue	Exercise and sleep: a systematic review of previous meta‐analyses.	Kelley GA, Kelley KS. Exercise and sleep: a systematic review of previous meta‐analyses. Journal of Evidence‐Based Medicine. 2017 Feb;10(1):26-36.	2017	Broad	Adult humans ≥18 years of age (specifically participants with certain characteristics: obstructive sleep apnea, cancer, and older adults with sleep problems)	Exercise (aerobic, strength or both)	Sleep quality, sleep duration, sleep efficiency, sleep disturbance, daytime functioning, subjective sleep, and sleep latency	Kelley GA, Kelley KS	Yes	No	Non-targeted	Partial
Factors influencing health status and contact with health services	Influenza vaccination	Assessing the state of knowledge regarding the effectiveness of interventions to contain pandemic influenza transmission: a systematic review and narrative synthesis.	Saunders-Hastings P, Reisman J, Krewski D. Assessing the state of knowledge regarding the effectiveness of interventions to contain pandemic influenza transmission: a systematic review and narrative synthesis. PloS one. 2016 Dec 15;11(12):e0168262.	2016	Broad	Not reported	Pharmaceutical interventions include pandemic influenza vaccine, vaccination policies and antiviral use. Non-pharmaceutical interventions include school and work closures, social distancing and contact reduction, use of masks, hand hygiene, and cough etiquette.	1. Pandemic influenza vaccine effectiveness 2. Antiviral effectiveness 3. Seasonal influenza vaccine effectiveness 4. Personal protective measure effectiveness 5. School closure effectiveness 6. Traditional chinese medicine effectiveness	Saunders-Hastings P, Reisman J, Krewski D	No	No	Non-targeted	Partial	Partial with Van der Wouden and Manzoli
Factors influencing health status and contact with health services	Influenza vaccination	Effectiveness and harms of seasonal and pandemic influenza vaccines in children, adults and elderly: a critical review and re-analysis of 15 meta-analyses.	Manzoli L, Ioannidis JP, Flacco ME, De Vito C, Villari P. Effectiveness and harms of seasonal and pandemic influenza vaccines in children, adults and elderly: a critical review and re-analysis of 15 meta-analyses. Human vaccines & immunotherapeutics. 2012 Jul 1;8(7):851-62.	2012	Broad	Healthy children, adults or elderly	Seasonal, H5N1 and 2009 H1N1 influenza vaccines (specifically live-attenuated vaccine; parenteral inactivated vaccine; and aerosol inactivated vaccine)	Laboratory confirmed cases (LCC), clinically confirmed cases (CCC), adverse events (mild/moderate and severe), incidence of acute otitis media (for children), hospitalizations (for adults and elderly), and mortality (for elderly)	Manzoli L, Ioannidis JP, Flacco ME, De Vito C, Villari P	No	No	Non-targeted	Subsumed	Subsumed by Van der Wouden; Partial with Saundrs-Hastings
Factors influencing health status and contact with health services	Influenza vaccination	Preventing influenza: an overview of systematic reviews.	Van der Wouden JC, Bueving HJ, Poole P. Preventing influenza: an overview of systematic reviews. Respiratory medicine. 2005 Nov 1;99(11):1341-9.	2005	Broad	Healthy adults and children	Vaccination, neuraminidase inhibitors, homoeopathic Oscillococcinum, amantadine and rimantadine	Cases of serologically confirmed influenza, clinical influenza cases, exacerbation of asthma	Van der Wouden JC, Bueving HJ, Poole P.	No	No	Non-targeted	Partial, Subsumer	Partial with Saunders-Hastings; Subsumer of Manzoli
Genitourinary system diseases	Acupuncture for managing gynaecologic conditions	Acupuncture in obstetrics and gynecology: an overview of systematic reviews.	Ernst E, Lee MS, Choi TY. Acupuncture in obstetrics and gynecology: an overview of systematic reviews. The American journal of Chinese medicine. 2011;39(03):423-31.	2011	Broad	Women with gynecological conditions	Any type of acupuncture	Hot flashes, conception, dysmenorrhea, premenstrual syndrome, nausea/vomiting, breech presentation, back pain during pregnancy, and procedural pain	Ernst E, Lee MS, Choi TY	No	No	Targeted intervention	Nearly identical, Subsumer	Nearly identical with Kang; Subsumer of Smith
Genitourinary system diseases	Acupuncture for managing gynaecologic conditions	The use of acupuncture for managing gynaecologic conditions: An overview of systematic reviews.	Kang HS, Jeong D, Kim DI, Lee MS. The use of acupuncture for managing gynaecologic conditions: An overview of systematic reviews. Maturitas. 2011 Apr 1;68(4):346-54.	2011	Broad	Women with gynaecologic disease in MeSH terms: Women with breast cancer, menstrual symptoms, infertility, uterine fibroids and polycystic ovary syndrome	Acupuncture	Side effects of breast cancer chemotherapy, menstrual disturbances, menopausal symptoms, female infertility, uterine fibroids and polycystic ovary syndrome, rates of pregnancy and live birth	Kang HS, Jeong D, Kim DI, Lee MS.	No	No	Targeted intervention	Nearly identical, Subsumer	Nearly identical with Ernst; subsumer of Smith
Genitourinary system diseases	Acupuncture for managing gynaecologic conditions	Acupuncture to treat common reproductive health complaints: An overview of the evidence.	Smith CA, Carmady B. Acupuncture to treat common reproductive health complaints: An overview of the evidence. Autonomic Neuroscience. 2010 Oct 28;157(1-2):52-6.	2010	Broad	Women with period pain or dysmenorrhea, or premenstrual syndrome, or poly cystic ovarian syndrome/PCOS, or menstrual headache, or irregular periods/menstruation, or amenorrhea, or heavy menses/periods, or menorrhagia, or menopause	Manual acupuncture and electro-acupuncture	Hot flushes, menopausal symptoms, pain relief	Smith CA, Carmady B.	No	No	Targeted intervention	Subsumed	Subsumed by both Ernst and Kang
Genitourinary system diseases	Acupuncture for management of pregnancy-related symptoms	Evaluation of outpatient acupuncture for relief of pregnancy‐related conditions.	Buchberger B, Krabbe L. Evaluation of outpatient acupuncture for relief of pregnancy‐related conditions. International Journal of Gynecology & Obstetrics. 2018 May;141(2):151-8.	2018	Broad	Unselected or low-risk pregnant women of all ages and at any stage of pregnancy who were treated with acupuncture versus standard care, no treatment, or placebo and/or sham acupuncture in an ambulatory setting to relieve pregnancy-related conditions	Acupuncture	course of pregnancy; labor pain; nausea; retching; vomiting; back pain; quality of life; and adverse events	Buchberger B, Krabbe L	No	Yes	Targeted intervention	Nearly identical	Nearly identical with Bergamo
Genitourinary system diseases	Acupuncture for management of pregnancy-related symptoms	Findings and methodological quality of systematic reviews focusing on acupuncture for pregnancy-related acute conditions.	Bergamo TR, Latorraca CD, Pachito DV, Martimbianco AL, Riera R. Findings and methodological quality of systematic reviews focusing on acupuncture for pregnancy-related acute conditions. Acupuncture in Medicine. 2018 Jun;36(3):146-52.	2018	Broad	Pregnant women presenting with acute conditions, such as pain, sleep disturbance or nausea	All types of acupuncture technique, regardless of the duration or frequency of treatment, were included in the review	All outcomes were considered for inclusion, including clinical, laboratory and administrative/ economic	Bergamo TR, Latorraca COC, Pachito DV, Martimbianco ALC, Riera R	No	Yes	Targeted intervention	Nearly identical	Nearly identical with Buchberger
Genitourinary system diseases	Assisted reproductive technologies (ARTs)	Assisted reproductive technologies (ARTs): evaluation of evidence to support public policy development	Nardelli AA, Stafinski T, Motan T, Klein K, Menon D. Assisted reproductive technologies (ARTs): evaluation of evidence to support public policy development. Reproductive health. 2014 Dec;11(1):1-4.	2014	Narrow	Couples 18 years of age and older with infertility	In vitro fertilization (IVF)/intracytoplasmic sperm injection (ICSI) in comparison to natural/spontaneous conception (SC) and less invasive ARTs	Neonatal/infant complications (e.g., ectopic pregnancy, low birth weight, neonatal/perinatal mortality, birth defects, congenital malformations); Pregnancy and delivery complications (e.g., OHSS, ectopic pregnancy, preeclampsia, caesarean delivery, preterm birth, indicators of cycle success (e.g., number of oocytes retrieved, cycle cancellation, implantation); Pregnancy, miscarriage, live birth; …	Nardelli AA, Stafinski T, Motan T, Klein K, Menon D	No	No		Partial	Subfertility differs from infertility
Genitourinary system diseases	Lupus nephritis treatment	Is rituximab effective for induction of remission in lupus nephritis?.	Mac-Namara M, Rada G. Is rituximab effective for induction of remission in lupus nephritis?. Medwave. 2014 Aug 25;14(7):e6010-.	2014	Broad	Patients with lupus nephritis type III, IV and type V.	Rituximab added to standard treatment, instead of cyclophosphamide or mycophenolate, or in patients who do not respond to the latter Results included Rituximab, methylprednisolone, prednisone, cyclophosphamide, high-dose corticosteroids, mycophenolate mofetil.	Complete renal response, partial renal response or no response, creatininemia, proteinuria, lupus activity indices (eg SLEDAI), function index, serological markers (anti DNA, C3 / C4), peripheral blood CD19 count and adverse effects.	Mac-Namara M, Rada G.	No	No	Targeted population	Subsumed	Subsumed by Chen
Genitourinary system diseases	Lupus nephritis treatment	Treatment for lupus nephritis: an overview of systematic reviews and meta-analyses.	Chen Y, Sun J, Zou K, Yang Y, Liu G. Treatment for lupus nephritis: an overview of systematic reviews and meta-analyses. Rheumatology international. 2017 Jul;37(7):1089-99.	2017	Broad	Patients with lupus nephritis, lupus glomerulonephritis, or lupus nephropathy	Any treatments for LN without restriction In results: Cyclophosphamide, mycophenolate mofetil, tacrolimus, calcineurin inhibitors (including cyclosporine and tacrolimus), lefunomide, azathioprine, cyclosporine	Complete remission, partial remission, total response rate, serum creatinine, serum albumin, end-stage kidney disease, gastrointestinal, herpes zoster virus, end-stage renal disease, discontinuation due to adverse events	Chen Y, Sun J, Zou K, Yang Y, Liu G	No	No	Targeted population	Partial, Subsumer	Subsumer of Mac-Namara
Genitourinary system diseases	Urinary incontinence	What do Cochrane systematic reviews say about non-surgical interventions for urinary incontinence in women?	Costa AA, Vasconcellos IM, Pacheco RL, Bella ZI, Riera R. What do Cochrane systematic reviews say about non-surgical interventions for urinary incontinence in women?. Sao Paulo Medical Journal. 2018 Jan;136:73-83.	2018	Broad	Women who had been diagnosed with any type of urinary incontinence	Adrenergic agonists, mechanical devices, estrogens, pelvic floor muscle training, serotonin-noradrenaline reuptake inhibitor, biofeedback and feedback added to other therapies, bladder training, scheduled toileting and prompted voiding), prompted voiding (PV), habit retraining, pads, Acupuncture, transurethral radiofrequency collagen denaturation, urethral injection therapy, weighted vaginal cone…	Number of pad changes, incontinence episodes, improvement in symptoms, improvement of urinary incontinence, adverse events, rate of cure, perception of change in incontinence, women’s satisfaction	Costa AA, Vasconcellos IM, Pacheco RL, Bella ZI, Riera R.	No	No	Non-targeted	Partial, Subsumer	Subsumer of Latthe; Partial with Row
Genitourinary system diseases	Urinary incontinence	Systematic review of systematic reviews for the management of urinary incontinence and promotion of continence using conservative behavioural approaches in older people in care homes	Roe B, Flanagan L, Maden M. Systematic review of systematic reviews for the management of urinary incontinence and promotion of continence using conservative behavioural approaches in older people in care homes. Journal of advanced nursing. 2015 Jul;71(7):1464-83.	2015	Broad	Management of UI, promotion or maintenance of continence in older people aged 65 years and over in care homes (included 71% women approximately)	Conservative approaches for continence promotion, continence maintenance or management of incontinence (excluding drugs or surgical interventions) from behavioural or nursing perspectives (specifically incontinence pads, toileting training (bladder training, scheduled toileting and prompted voiding), prompted voiding (PV), habit retraining (HR), timed voiding , exercise alone, oxybutynin with PV,	Improvement in continence, quality of life, response to treatment,	Roe B, Flanagan L, Maden M.	No	No	Targeted population	Partial	Partial with Costa and Latthe
Genitourinary system diseases	Urinary incontinence	Nonsurgical treatment of stress urinary incontinence (SUI): grading of evidence in systematic reviews.	Latthe PM, Foon R, Khan K. Nonsurgical treatment of stress urinary incontinence (SUI): grading of evidence in systematic reviews. BJOG: An International Journal of Obstetrics & Gynaecology. 2008 Mar;115(4):435-44.	2008	Broad	Women with stress and urge incontinence	Vaginal cones, pelvic floor exercises and other physical treatments, mechanical devices, estrogens, duloxetine, habit retraining including timed voids, biofeedback and electrical stimulation with pelvic floor muscle training (PFMT),	Response to treatment, incontinence episode frequency, quality of life, adverse effects, improvement	Latthe PM, Foon R, Khan K.	No	No	Targeted population	Subsumed, Partial	Subsumed by Costa; Partial with Roe
Genitourinary system diseases	Interventions to treat complex wounds	Systemic wound care: a meta-review of cochrane systematic reviews.	Ubbink DT, Santema TB, Stoekenbroek RM. Systemic wound care: a meta-review of cochrane systematic reviews. Surgical technology international. 2014 Mar 1;24:99-111.	2014	Broad	Patients with chronic wounds, such as arterial or venous ulcers, pressure sores, and diabetic foot ulcers, but also for acute wounds after surgery or trauma	Compression therapy, oral pentoxifylline, hyperbaric oxygen, intermittent pneumatic compression, systemic antibiotics, endovenous thermal ablation, flavonoid-containing compounds (both micronized purified flavonoid fraction [MPFF] and hydroxyethylrutosides), therapeutic touch	Healing or significant improvement and adverse effects	Ubbink DT, Santema TB, Stoekenbroek RM.	No	No	Non-targeted	Partial
Genitourinary system diseases	Interventions to treat complex wounds	Seeking effective interventions to treat complex wounds: an overview of systematic reviews.	Tricco AC, Antony J, Vafaei A, Khan PA, Harrington A, Cogo E, Wilson C, Perrier L, Hui W, Straus SE. Seeking effective interventions to treat complex wounds: an overview of systematic reviews. BMC medicine. 2015 Dec;13(1):1-23.	2015	Broad	Adults aged 18 years and older with complex wounds (including venous and arterial ulcers due to chronic illness, diabetic ulcers, pressure ulcers, and infected surgical wounds)	Any interventions that treat complex wounds (including venous and arterial ulcers due to chronic illness, diabetic ulcers, pressure ulcers, and infected surgical wounds)	Wound healing (e.g., number of ulcers healed, improvement of ulcers, and time to ulcer healing), admission to hospital (including readmissions), wound area/size reduction, time to healing, proportion of patients with healed wounds, no healing improvmeent, length of hospitalization	Tricco AC, Antony J, Vafaei A, Khan PA, Harrington A, Cogo E, Wilson C, Perrier L, Hui W, Straus SE.	No	No	Non-targeted	Partial
Genitourinary system diseases	Interventions to treat complex wounds	An analysis of systematic reviews undertaken on standard advanced wound dressings in the last 10 years	Horkan L, Stansfield G, Miller M. An analysis of systematic reviews undertaken on standard advanced wound dressings in the last 10 years. Journal of wound care. 2009 Jul;18(7):298-304.	2009	Broad	Patients with ulcers (venous, pressure, arterial and neuropathic) and acute wounds (eg, surgical wounds and donor sites).	‘Standard’ advanced wound dressings (SAWDs), comprised of films, foams, gels, hydrocolloids and alginates/Hydrofiber	Wound healing	Horkan L, Stansfield G, Miller M.	No	No	Non-targeted	Partial
Mental and behavioural disorders	Nonpharmacological treatment for behavioural and psychological disturbances	Nonpharmacological approaches for behavioural and psychological symptoms of dementia in older adults: A systematic review of reviews.	Legere LE, McNeill S, Schindel Martin L, Acorn M, An D. Nonpharmacological approaches for behavioural and psychological symptoms of dementia in older adults: A systematic review of reviews. Journal of Clinical Nursing. 2018 Apr;27(7-8):e1360-76.	2018	Broad	Elders older than 65 years old with dementia	Nonpharmacologic approach that could be carried out by a nurse: Social and psychological treatments: music therapy, exercises, aerobic activity, strength training, massage therapy, light therapy, topic aromatherapy, community based interventions, advisor services, case conferences	Reduction in behavioural and psychological symptoms of dementia: agitated behaviours, disturbances in mood, behaviours, thoughts, and perceptions, delutions, hallucinations, depression, agression, wandering, and disinhibition, repetitive behaviours, challenging behaviours, anxiety, misidentifications, apathy...etc	Legere LE, McNeill S, Schindel Martin L, Acorn M, An D.	No	No	Targeted population	Subsumed, Partial	Subsumed by Abraha; Partial with Vilela and McDermott
Mental and behavioural disorders	Nonpharmacological treatment for behavioural and psychological disturbances	Systematic review of systematic reviews of non-pharmacological interventions to treat behavioural disturbances in older patients with dementia.	Abraha I, Rimland JM, Trotta FM, Dell'Aquila G, Cruz-Jentoft A, Petrovic M, Gudmundsson A, Soiza R, O'Mahony D, Guaita A, Cherubini A. Systematic review of systematic reviews of non-pharmacological interventions to treat behavioural disturbances in older patients with dementia. The SENATOR-OnTop series. BMJ open. 2017 Mar 1;7(3):e012759.	2017	Broad	elders with dementia	Any non-pharmacological intervention to treat behavioural disturbances in patients with dementia: Sensory stimulation interventions (cupressure, aromatherapy, massage/touch therapy, light therapy and sensory garden, cognitive/emotion-oriented interventions (cognitive stimulation, music/dance therapy, dance therapy, snoezelen, transcutaneous electrical nerve stimulation, reminiscence therapy, vali…	Response to treatment measured by 1) multidomain scales 2) scales specific to agitation 3) scales specific to depression or anxiety	Abraha I, Rimland JM, Trotta FM, Dell'Aquila G, Cruz-Jentoft A, Petrovic M, Gudmundsson A, Soiza R, O'Mahony D, Guaita A, Cherubini A.	No	No	Targeted population	Partial, Subsumer	Subsumer of Legere; Partial with Vilela and McDermott
Mental and behavioural disorders	Nonpharmacological treatment for behavioural and psychological disturbances	What do Cochrane systematic reviews say about non-pharmacological interventions for treating cognitive decline and dementia?	Vilela VC, Pacheco RL, Latorraca CO, Pachito DV, Riera R. What do Cochrane systematic reviews say about non-pharmacological interventions for treating cognitive decline and dementia?. Sao Paulo Medical Journal. 2017 May;135:309-20.	2017	Broad	Patients diagnosed with cognitive impairment or dementia, regardless of etiology, including (but not limited to) mild cognitive impairment, vascular dementia, Alzheimer, mixed dementia and dementia secondary to other neurodegenerative diseases.	Non-pharmacological interventions including (but not limited to) psychological, social and educational interventions, acupuncture, physical exercise and physical therapy	Clinical, social and laboratory outcomes	Vilela VC, Pacheco RL, Latorraca CO, Pachito DV, Riera R.	No	No	Non-targeted	Partial	Partial with Legere, Abraha, McDermott
Mental and behavioural disorders	Nonpharmacological treatment for behavioural and psychological disturbances	Psychosocial interventions for people with dementia: a synthesis of systematic reviews.	McDermott O, Charlesworth G, Hogervorst E, Stoner C, Moniz-Cook E, Spector A, Csipke E, Orrell M. Psychosocial interventions for people with dementia: a synthesis of systematic reviews. Aging & mental health. 2019 Apr 3;23(4):393-403.	2018	Broad	People with dementia	Psychosocial interventions as those physical, cognitive or social activities that may maintain or improve ‘functioning, interpersonal relationships and well-being in people with dementia’	Physical outcomes (waling speed, balance, reduced falls risk, strength exercises), cognitive outcomes, mood outcomes, behaviour outcomes	McDermott O, Charlesworth G, Hogervorst E, Stoner C, Moniz-Cook E, Spector A, Csipke E, Orrell M.	No	No	Non-targeted	Partial	Partial with Vilela, Abraha, Legere
Mental and behavioural disorders	Psychotherapy and non-medication-based interventions	Efficacy of pharmacotherapy and psychotherapy for adult psychiatric disorders: a systematic overview of meta-analyses.	Huhn M, Tardy M, Spineli LM, Kissling W, Förstl H, Pitschel-Walz G, Leucht C, Samara M, Dold M, Davis JM, Leucht S. Efficacy of pharmacotherapy and psychotherapy for adult psychiatric disorders: a systematic overview of meta-analyses. JAMA psychiatry. 2014 Jun 1;71(6):706-15.	2014	Broad	Adult psychiatric disorders (results include: schizophrenia, MDD, dysthymic disorder, panic disorder, generalized anxiety disorder, social phobia, and bulimia)	Classes of antipsychotic drugs, CBT and psychodynamic approaches	Response, relapse, and symptom score change	Huhn M, Tardy M, Spineli LM, Kissling W, Förstl H, Pitschel-Walz G, Leucht C, Samara M, Dold M, Davis JM, Leucht S.	No	No	Non-targeted	Partial	Partial with Dragioti and Jung
Mental and behavioural disorders	Psychotherapy and non-medication-based interventions	Cochrane Reviews of non-medication based psychotherapeutic and other interventions for schizophrenia, psychosis, and bipolar disorder: A systematic literature review.	Jung XT, Newton R. Cochrane Reviews of non‐medication‐based psychotherapeutic and other interventions for schizophrenia, psychosis, and bipolar disorder: A systematic literature review. International Journal of Mental Health Nursing. 2009 Aug;18(4):239-49.	2009	Broad	Patients with schizophrenia, psychosis, schizoaffective, or bipolar disorder	Psychotherapeutic or psychosocial interventions (assertive community treatment (ACT), crisis intervention, music therapy, psychoeducation, family intervention, cognitive behavioural therapy, token economy and prompts to encourage appointment attendance, case management, compulsory community and involuntary outpatient treatment, distraction techniques, and psychosocial therapy	Classification into one of four grades that were based on the The Joanna Briggs Institute(JBI) grades of recommendation: Strong support that merits application, moderate support that warrants consideration of application, not supported, and data that is deemed inconclusive	Jung XT, Newton R.	No	No	Non-targeted	Subsumed, Partial	Subsumed by Dragioti; partial with Huhn
Mental and behavioural disorders	Psychotherapy and non-medication-based interventions	Does psychotherapy work? An umbrella review of meta‐analyses of randomized controlled trials.	Dragioti E, Karathanos V, Gerdle B, Evangelou E. Does psychotherapy work? An umbrella review of meta‐analyses of randomized controlled trials. Acta Psychiatrica Scandinavica. 2017 Sep;136(3):236-46.	2017	Broad	Not reported	Psychotherapy (cognitive behavioural therapy, mixed types of psychotherapies, and other types of psychotherapies)	Anxiety related outcomes, cognitive related outcomes, depression related outcomes, depression and anxiety related outcomes, eating disorders related outcomes, disease-related physical outcomes (e.g., mortality), disease-specific distress related outcomes (e.g., depressive symptoms in somatic patients), metabolic disorders related outcomes (e.g., glycaemic control in diabetes), pain-related outcom…	Dragioti E, Karathanos V, Gerdle B, Evangelou E.	No	No	Non-targeted	Partial, Subsumer	Subsumer of Jung; Partial with Huhn
Mental and behavioural disorders	Antipsychotic drugs for schizophrenia	Efficacy and safety of aripiprazole for the treatment of schizophrenia: An overview of systematic reviews.	Ribeiro EL, de Mendonça Lima T, Vieira ME, Storpirtis S, Aguiar PM. Efficacy and safety of aripiprazole for the treatment of schizophrenia: an overview of systematic reviews. European Journal of Clinical Pharmacology. 2018 Oct;74(10):1215-33.	2018	Narrow	Patients with schizophrenia or other types of schizophrenialike psychoses (e.g., schizophreniform and schizoaffective disorders)	Aripiprazole	Symptom severity (PANSS), EPSE, anxiety, agitation, akathisia, dystonia, and parkinsonism, along with metabolic changes (weight gain and changes in glucose and cholesterol levels)	Ribeiro EL, de Mendonça Lima T, Vieira ME, Storpirtis S, Aguiar PM.	No	No		Partial
Mental and behavioural disorders	Antipsychotic drugs for schizophrenia	Treatment for negative symptoms in schizophrenia: a comprehensive review.	Veerman SR, Schulte PF, de Haan L. Treatment for negative symptoms in schizophrenia: a comprehensive review. Drugs. 2017 Sep;77(13):1423-59.	2017	Broad	Acutely ill patients or chronically ill patients stable on medication with a schizophrenia spectrum disorder	Aripiprazole, antidepressants (misulpride, Aripiprazole, Clozapine, Olanzapine, Quetiapine, Risperidone, Sertindole, Ziprasidone, Zotepine) or topiramate, antipsychotic medication, music therapy and exercise	Relief of predominant persistent negative symptoms or negative symptoms as primary or secondary outcome	Veerman SR, Schulte PF, de Haan L.	No	No	Targeted population	Partial
Mental and behavioural disorders	Antipsychotic drugs for schizophrenia	Depot antipsychotic medication in the treatment of patients with schizophrenia: (1) meta-review; (2) patient and nurse attitudes.	David AS, Adams C. Depot antipsychotic medication in the treatment of patients with schizophrenia:(1) Meta-review;(2) Patient and nurse attitude. Health Technology Assessment. 2001;5(34):1.	2001	Broad	Patients with schizophrenia or other types of schizophrenialike psychoses (e.g., schizophreniform and schizoaffective disorders)	Depot antipsychotic medications (e fluphenazine, haloperidol, zuclopenthixol, risperidone, pimozide, trifluoperazine, zuclopenthixol, and olanzapine)	Symptoms severity, prevention of relapses, adverse effects of treatment	David AS, Adams C.	No	No	Targeted population	Partial
Mental and behavioural disorders	Pharmacological treatments for major depressive disorder	Meta-review on short-term effectiveness and safety of antidepressants for depression: an evidence-based approach to inform clinical practice.	Cipriani A, Geddes JR, Furukawa TA, Barbui C. Metareview on short-term effectiveness and safety of antidepressants for depression: an evidence-based approach to inform clinical practice. The Canadian Journal of Psychiatry. 2007 Sep;52(9):553-62.	2007	Broad	Patients in the acute phase treatment of depression	Short-term pharmacologic interventions with antidepressant drugs ((SSRIs, bupropion, duloxetine, mirtazapine, and venlafaxine)	Response, adverse events	Cipriani A, Geddes JR, Furukawa TA, Barbui C.	No	No	Targeted population	Partial
Mental and behavioural disorders	Pharmacological treatments for major depressive disorder	Management of first depression or generalized anxiety disorder episode in adults in primary care: A systematic metareview.	Driot D, Bismuth M, Maurel A, Soulie-Albouy J, Birebent J, Oustric S, Dupouy J. Management of first depression or generalized anxiety disorder episode in adults in primary care: a systematic metareview. La Presse Médicale. 2017 Dec 1;46(12):1124-38.	2017	Broad	Adult patients in primary care presenting a first major depression disorder (excluding bipolar disease) or a GAD episode	Antidepressants and potential associated drugs prescribed for a first depression (excluding bipolar onset) or a GAD episode, with any complementary health care in parallel of these prescriptions.	Response, discontinutation and adverse drug reactions	Driot D, Bismuth M, Maurel A, Soulie-Albouy J, Birebent J, Oustric S, et al.	No	No	Non-targeted	Partial
Mental and behavioural disorders	Pharmacological and non-pharmacological treatments for depression	Pharmacological and non-pharmacological treatments for major depressive disorder: review of systematic reviews.	Gartlehner G, Wagner G, Matyas N, Titscher V, Greimel J, Lux L, Gaynes BN, Viswanathan M, Patel S, Lohr KN. Pharmacological and non-pharmacological treatments for major depressive disorder: review of systematic reviews. BMJ open. 2017 Jun 1;7(6):e014912.	2017	Broad	Adult (18 years and above) patients of all races and ethnicities with major depressive disorder (MDD) who are undergoing first-step treatment during acute treatment phase	Somatic treatments: •Any physical exercise, •Light therapy, •Tai Chi/Qigong, •Yoga CAM therapies: •Other CAM therapies used for the treatment of depression (eg, acupuncture), •Dietary supplements (eg, S-adenosyl-L-methionine (SAMe), omega-3 fatty acids), •Herbal remedies (eg, St John’s wort, Chinese herbal formulations) Individual psychological and behavioural interventions: •Behaviour therapy/be…	Response, change of depression scores, adverse events (safety and tolerability): overall discontinuation, discontinuation because of adverse events	Gartlehner G, Wagner G, Matyas N, Titscher V, Greimel J, Lux L, Gaynes BN, Viswanathan M, Patel S, Lohr KN.	No	No	Targeted population	Partial, Subsumer
Mental and behavioural disorders	Ginkgo biloba for dementia	Effects of Ginkgo biloba on dementia: An overview of systematic reviews	Yuan Q, Wang CW, Shi J, Lin ZX. Effects of Ginkgo biloba on dementia: An overview of systematic reviews. Journal of ethnopharmacology. 2017 Jan 4;195:1-9. https://doi.org/10.1016/j.jep.2016.12.005	2017	Narrow	"older persons with a diagnosis of either Alzheimer's disease (AD) or vascular dementia or both were included. The SRs which included persons with mild cognitive impairment (MCI) was also included, since cognitive impairment is a major symptom of dementia and MCI is regarded as a symptomatic stage before progression to dementia, especially AD."	Ginkgo biloba extract (GbE) was taken as an intervention, either alone or in combination with other drugs, for patients with dementia were eligible for inclusion. The mode of administration of GbE may be oral or intravenous. No limitations were set for the dosage and duration of the intervention.	(a) cognitive performance; (b) activities of daily living (ADLs); (c) clinical global impression; (d) quality of life (QOL); and (e) safety. Other outcomes such as behavioral or neuropsychiatric symptoms were not taken into consideration in this overview because they were assessed only in very few SRs.	Yuan Q, Wang CW, Shi J, Lin ZX.	No	No		Subsumed
Nervous system diseases	Non-pharmacological interventions for insomnia	Acupuncture for insomnia? An overview of systematic reviews.	Ernst E, Lee MS, Choi TY. Acupuncture for insomnia? An overview of systematic reviews. The European journal of general practice. 2011 Jun 1;17(2):116-23. https://www.tandfonline.com/doi/full/10.3109/13814788.2011.568475	2011	Narrow	Insomnia patients (not reported)	All acupuncture types, e.g. body, ear or electric acupuncture, etc.	Total sleep duration, increased sleep duration, Pittsburgh Sleep Quality Index (PSQI) scores, Index of Severity of Insomnia, Sleep Quality, other validated score, adverse effects	Ernst E, Lee MS, Choi TY.	No	No		Subsumed
Symptoms, signs and abnormal clinical and laboratory findings, not elsewhere classified	Spinal manipulation	Systematic reviews of spinal manipulations for headaches: an attempt to clear up the confusion.	Posadzki P, Ernst E. Systematic reviews of spinal manipulations for headaches: an attempt to clear up the confusion. Headache: The Journal of Head and Face Pain. 2011 Oct;51(9):1419-25. https://headachejournal.onlinelibrary.wiley.com/doi/pdf/10.1111/j.1526-4610.2011.01888.x?casa_token=u2fnwDBzuf0AAAAA:yjDwSeVrDjSNdLD6Y3u6FMTMjINf-SUR0Kfcy8GJ4AbsWLLNAqQmYnTdCrJ14uU9gm_N8ryo0yBvsRs	2011b	Narrow	Patients with any type of headache (including migraine)	Spinal manipulation	Headache pain (head/neck pain)	Posadzki P, Ernst E.	Yes	No		Subsumed	Subsummed by Psadzki alone and Posadzki & Ernst
Symptoms, signs and abnormal clinical and laboratory findings, not elsewhere classified	Spinal manipulation	Is spinal manipulation effective for pain? An overview of systematic reviews.	Posadzki P. Is spinal manipulation effective for pain? An overview of systematic reviews. Pain Medicine. 2012 Jun 1;13(6):754-61. https://academic.oup.com/painmedicine/article/13/6/754/1839832	2012	Broad	Patients with pain	Spinal manipulation (chiropractic or osteopathic manipulations, manual therapy or any type of spinal manipulation)	Any type of pain or pain-related condition	Posadzki P.	Yes	No	Targeted intervention	Subsumed	Parent to Posadzki P, Ernst E. 2011a 22 SRs included? Seems fraudulent, as this is one year later than Posadzki P, Ernst E. overview, and is a subsummed overview
Symptoms, signs and abnormal clinical and laboratory findings, not elsewhere classified	Spinal manipulation	Spinal manipulation: an update of a systematic review of systematic reviews	Posadzki P, Ernst E. Spinal manipulation: an update of a systematic review of systematic reviews. NZ Med J. 2011 Aug 12;124(1340):55-71. https://www.nzma.org.nz/journal/read-the-journal/all-issues/2010-2019/2011/vol-124-no-1340/article-posadzki	2011a	Broad	Patients with any type of clinical condition (specifically low back pain, headache, neck pain, asthma, musculoskeletal conditions, non-musculoskeletal conditions, fibromyalgia, infant colic, any medical problem, any paediatric conditions, carpal tunnel syndrome, cervicogenic dizziness, dysmenorrhoea, gastrointestinal problems, hypertension, idiopathic scoliosis, lateral epicondylitis, lower extre…	Spinal manipulation (chiropractic or osteopathic manipulations, manual therapy or any type of spinal manipulation)	Any medical condition (pain, asthma, nonmusculoskeletal conditions, fibromyalgia, etc)	Posadzki P, Ernst E.	Yes	Yes of a 2006 overview	Targeted intervention	Partial, Subsumer, Subsumed	45 SRs included Subsummed by Furlan
Symptoms, signs and abnormal clinical and laboratory findings, not elsewhere classified	Spinal manipulation	A critical review of reviews on the treatment of chronic low back pain. [non-surgical]	Furlan, A. D., Clarke, J., Esmail, R., Sinclair, S., Irvin, E. and Bombardier, C. A critical review of reviews on the treatment of chronic low back pain. Spine. 2001;26:E155–E162	2001	Broad	Adults (18–65 years of age) who have chronic nonspecific low back pain, defined as disabling low back pain of equal to or greater than 3 months duration, without specific detectable cause, such as infection, neoplasm, metastasis, osteoporosis, rheumatoid arthritis, fracture, inflammatory process or radicular syndrome	Physical treatments (spinal manipulation, acupuncture, exercise, laser, orthoses, TENS, traction); drugs (NSAIDS, opioids, muscle relaxants, analgesics, antidepressants); education/behavior (back schools, EMG biofeedback, cognitive/behavioural, couple therapy. multidisciplinary teams)	Low back pain	Furlan, A. D., Clarke, J., Esmail, R., Sinclair, S., Irvin, E. and Bombardier, C.	No	No	Targeted population	Subsumed	Subsummed by Psadzki
Symptoms, signs and abnormal clinical and laboratory findings, not elsewhere classified	Acupuncture for pain	Acupuncture for pain: an overview of Cochrane reviews.	Lee MS, Ernst E. Acupuncture for pain: an overview of Cochrane reviews. Chinese Journal of Integrative Medicine. 2011 Mar 1;17(3):187-9. https://link.springer.com/article/10.1007/s11655-011-0665-7	2011	Broad	Not reported - "any type of pain condition" From table 1. Patients with any type of pain (specifically migrane, tension-type headache, peripheral joint osteoarthritis, neck disorder, rheumatoid arthritis, shoulder pain, low back pain, and lateral elbow pain)	Any type of acupuncture	Pain	Lee MS, Ernst E.	Yes	No	Targeted intervention	Nearly identical, Subsumed	This one included Cochrane reviews, whereas the one below included reviews of all types (Cochrane and non-Cochrane)
Symptoms, signs and abnormal clinical and laboratory findings, not elsewhere classified	Acupuncture for pain	Acupuncture: does it alleviate pain and are there serious risks? A review of reviews.	Ernst E, Lee MS, Choi TY. Acupuncture: does it alleviate pain and are there serious risks? A review of reviews. PAIN®. 2011 Apr 1;152(4):755-64. https://www.sciencedirect.com/science/article/pii/S0304395910006895?casa_token=3fH1ywiZKlsAAAAA:MN18WtHsbZN5rhZnuMFDd9RMMOnWU75Krz7ahGeDlAEKVeMKGX2oKYzsoWNndQ4_D5KN0alLLlM	2011	Broad	Not reported From table 1. Patients with dysmenorrhoea, temporomandibular joint pain, migraine, rheumatoid arthritis, tension headache, low back pain, osteoarthritis, fibromyalgia, herpes zoster, neck pain, postoperative pain, cancer pain, migraine prophylaxis, musculoskeletal pain, shoulder pain, surgical pain, chronic headache, ankylosing spondylitis, cervical spondylosis, frozen shoulder, inte…	Any type of acupuncture for pain	Pain, adverse events	Ernst E, Lee MS, Choi TY.	Yes	No	Targeted intervention	Nearly identical, Identical	Non-Cochrane and Cochrane reviews. Identical to Lee and Ernst 2012 (#99)
Symptoms, signs and abnormal clinical and laboratory findings, not elsewhere classified	Acupuncture for pain	Acupuncture for chronic pain: is acupuncture more than an effective placebo? A systematic review of pooled data from meta‐analyses.	Hopton A, MacPherson H. Acupuncture for chronic pain: is acupuncture more than an effective placebo? A systematic review of pooled data from meta‐analyses. Pain Practice. 2010 Mar 1;10(2):94-102. https://onlinelibrary.wiley.com/doi/pdf/10.1111/j.1533-2500.2009.00337.x?casa_token=lANwuquyqtUAAAAA:ADCr-9t8ti1UBSqa0G2e1cQ1SIOxAy87cPUKSwoBZEKTG_9mwYcbGZ_VIC-MEA7SalBo3qnXOYX92pk	2010	Broad	Patients with back pain, knee pain, back pain, osteoarthritis, headache (four most common chronic pain conditions)	Acupuncture	Chronic pain	Hopton A, MacPherson H.	No	No	Targeted intervention	Subsumed	Subsumed by #98-99 and #100
Symptoms, signs and abnormal clinical and laboratory findings, not elsewhere classified	Acupuncture for pain	Complementary and alternative medicine for cancer pain: an overview of systematic reviews.	Bao Y, Kong X, Yang L, Liu R, Shi Z, Li W, Hua B, Hou W. Complementary and alternative medicine for cancer pain: an overview of systematic reviews. Evidence-Based Complementary and Alternative Medicine. 2014;2014. https://www.ncbi.nlm.nih.gov/pubmed/24817897	2014	Broad	Patients diagnosed with any cancer	Acupuncture (versus drug therapy or shame acupuncture), acupuncture plus drug therapy, Chinese herbal medicine plus cancer therapy, psychoeducational interventions, music interventions, compound kushen injection, reflexology, lycopene, TENS, qigong, cupping, cannabis, Reiki, homeopathy (Traumeel), creative arts therapies, massage therapy, transcutaneous electric nerve stimulation (TENS), and Visc…	Cancer pain	Bao Y, Kong X, Yang L, Liu R, Shi Z, Li W, Hua B, Hou W.	No	No	Non-targeted	Subsumed, Partial	Subsumed by #99 and #100 But Parent to #104
Symptoms, signs and abnormal clinical and laboratory findings, not elsewhere classified	Acupuncture for pain	Effectiveness of Chinese herbal medicine for cancer palliative care: overview of systematic reviews with meta-analyses.	Chung VC, Wu X, Hui EP, Ziea ET, Ng BF, Ho RS, Tsoi KK, Wong SY, Wu JC. Effectiveness of Chinese herbal medicine for cancer palliative care: overview of systematic reviews with meta-analyses. Scientific reports. 2015 Dec 16;5:18111. https://www.ncbi.nlm.nih.gov/pmc/articles/PMC4680970/	2015	Broad	Not reported	Chinese herbal medicines plus adjuctive cancer therapy	Pain, quality of life, nutritional status, survival, chemotherapy and/or radiotherapy related toxicities, and serious adverse effects (e.g. nausea and vomiting)	Chung VC, Wu X, Hui EP, Ziea ET, Ng BF, Ho RS, Tsoi KK, Wong SY, Wu JC.	No	No	Targeted population	Subsumed	Subsumed by #103
Symptoms, signs and abnormal clinical and laboratory findings, not elsewhere classified	Over-the-counter analgesics for pain	Overview review: Comparative efficacy of oral ibuprofen and paracetamol (acetaminophen) across acute and chronic pain conditions.	Moore RA, Derry S, Wiffen PJ, Straube S, Aldington DJ. Overview review: Comparative efficacy of oral ibuprofen and paracetamol (acetaminophen) across acute and chronic pain conditions. European Journal of Pain. 2015 Oct;19(9):1213-23. https://onlinelibrary.wiley.com/doi/full/10.1002/ejp.649	2015	Broad	Patients with acute post-operative pain, dysmenorrhoea, tension-type headache, migraine, osteoarthritis and rheumatoid arthritis, back pain, cancer and paediatric pain	Ibuprofen and paracetamol	≥50% pain intensity reduction, Pain free at 2 hrs, Mild or no pain at 2 hrs, Global assessment by patient	Moore RA, Derry S, Wiffen PJ, Straube S, Aldington DJ.	Yes	No	Targeted intervention	Subsumed	But the patient population is broader than #106
Symptoms, signs and abnormal clinical and laboratory findings, not elsewhere classified	Cannabinoids for pain, and symptoms	Systematic review of systematic reviews for medical cannabinoids: Pain, nausea and vomiting, spasticity, and harms.	Allan GM, Finley CR, Ton J, Perry D, Ramji J, Crawford K, Lindblad AJ, Korownyk C, Kolber MR. Systematic review of systematic reviews for medical cannabinoids: Pain, nausea and vomiting, spasticity, and harms. Canadian Family Physician. 2018 Feb 1;64(2):e78-94. https://www.cfp.ca/content/cfp/64/2/e78.full.pdf	2018	Broad	Not reported	Cannabinoids, nabilone, Cesamet, dronabinol, Marinol, levonantradol, tetrahydrocannabinol, delta9-THC, delta-9-tetrahydrocannabinol	Pain, spasticity, and nausea and vomiting, adverse events	Allan GM, Finley CR, Ton J, Perry D, Ramji J, Crawford K, Lindblad AJ, Korownyk C, Kolber MR.	No	No	Targeted intervention	Partial, Subsumer	(Allan, Nielsen, Häuser)
Symptoms, signs and abnormal clinical and laboratory findings, not elsewhere classified	Cannabinoids for pain, and symptoms	Efficacy, tolerability, and safety of cannabinoids for chemotherapy-induced nausea and vomiting—a systematic review of systematic reviews	Tafelski S, Häuser W, Schäfer M. Efficacy, tolerability, and safety of cannabinoids for chemotherapy-induced nausea and vomiting—a systematic review of systematic reviews. Der Schmerz. 2016 Feb 1;30(1):14-24. https://idp.springer.com/authorize/casa?redirect_uri=https://link.springer.com/article/10.1007/s00482-015-0092-3&casa_token=ALY_TVFvAuYAAAAA:WGtU8rL5RZls3GhcLGNtVcz0x_qzlHIIM5k43h4qPai1OflWA…	2016	Broad	Patients presenting with any type of cancer and receiving chemotherapeutic treatment (low, moderate, or high emetic potential), independent of gender, age, country, and clinical setting	Cannabinoids, either phytocannabinoids such as herbal cannabis (hashish, marihuana), plant-based CBs (nabiximole), or pharmacological synthetic CBs (e.g., cannabidiol, dronabinol, levonantradol, nabilone)	Nausea and vomiting (acute, delayed, anticipatory, breakthrough), withdrawal due to adverse effects, frequency of nausea and vomiting (acute, delayed, anticipatory, and breakthrough), severity of nausea (acute, delayed, anticipatory, and breakthrough), serious adverse events including deaths	Tafelski S, Häuser W, Schäfer M.	Yes (Häuser)	No	Targeted population	Partial
Symptoms, signs and abnormal clinical and laboratory findings, not elsewhere classified	Cannabinoids for pain, and symptoms	Efficacy, tolerability and safety of cannabis‐based medicines for chronic pain management–An overview of systematic reviews.	Häuser W, Petzke F, Fitzcharles MA. Efficacy, tolerability and safety of cannabis‐based medicines for chronic pain management–An overview of systematic reviews. European Journal of Pain. 2018 Mar;22(3):455-70. https://onlinelibrary.wiley.com/doi/pdf/10.1002/ejp.1118?casa_token=E6Kazeku5nYAAAAA:T78WK7_GSewpUrlBy7j-h63kxgv0_lbreBosD1xD-8ZPSasYcvY_kuvjlytqgcxRCj0pqfeemtkl	2018	Broad	Patients with chronic pain (nonmalignant and cancer pain) or spasticity in multiple sclerosis	Cannabis-based medicines, either phytocannabinoids such as herbal cannabis (hashish, marihuana), plantderived cannabinoids (dronabinol; THC/CBD = nabiximole), (synthetic) cannabinoid analogues (e.g. levonantradol, nabilone) or synthetic drugs which manipulate the endocannabinoid system, at any dose and by any route.	Chronic pain, drop-out rate due to adverse events) and/or of safety (frequency of serious adverse events)	Häuser W, Petzke F, Fitzcharles MA.	Yes (Häuser)	No	Non-targeted	Partial, Subsumer	overlap with Nielsen and Tafelski
Symptoms, signs and abnormal clinical and laboratory findings, not elsewhere classified	Cannabinoids for pain, and symptoms	Cannabinoid Buccal Spray for Chronic Non-Cancer or Neuropathic Pain: A Review of Clinical Effectiveness, Safety, and Guidelines	Canadian Agency for Drugs and Technologies in Health. "Cannabinoid Buccal Spray for Chronic Non-Cancer or Neuropathic Pain: A Review of Clinical Effectiveness, Safety, and Guidelines." CADTH Rapid Response Reports (2016).	2016	Broad	Patients presenting with neuropathic pain or chronic non-cancer pain	Delta-9-tetrahydrocannabinol and cannabidiol (THC:CBD) marketed under the name Sativex® for use as a buccal spray	Chronic pain, adverse events	Canadian Agency for Drugs and Technologies in Health (CADTH)	No	No	Targeted intervention	Partial	overlap with Häuser and Allan
Symptoms, signs and abnormal clinical and laboratory findings, not elsewhere classified	Cannabinoids for pain, and symptoms	The use of cannabis and cannabinoids in treating symptoms of multiple sclerosis: a systematic review of reviews.	Nielsen S, Germanos R, Weier M, Pollard J, Degenhardt L, Hall W, Buckley N, Farrell M. The use of cannabis and cannabinoids in treating symptoms of multiple sclerosis: a systematic review of reviews. Current neurology and neuroscience reports. 2018 Feb 1;18(2):8. https://link.springer.com/article/10.1007/s11910-018-0814-x	2018	Broad	Patients with multiple sclerosis	Pharmaceutical cannabinoids such as nabiximols, nabilone and dronabinol, and plant-based cannabinoids	Disability and disability progression, pain, spasticity, bladder function, tremor/ataxia, quality of life and adverse effects	Nielsen S, Germanos R, Weier M, Pollard J, Degenhardt L, Hall W, Buckley N, Farrell M.	No	No	Targeted population	Partial	overlap with Häuser
Symptoms, signs and abnormal clinical and laboratory findings, not elsewhere classified	Manual therapy for the treatment of migraine	Complementary and alternative medicine for the prevention and treatment of migraine headache: an overview of systematic reviews.	Posadzki P, AlBedah AM, Khalil MM, AlQaed MS, Lee MS, Ernst E, et al. Complementary and alternative medicine for the prevention and treatment of migraine headache: an overview of systematic reviews. Focus on Alternative and Complementary Therapies. 2015;20(2):58-73	2015	Broad	Children and adults with migraine	Manual therapy, acupuncture and associated techniques, Alexander Technique, Ayurvedic medicine, aromatherapy, (Bach) flower remedies, biofeedback, chiropractic, herbal medicine, homeopathy, hypnosis, massage, meditation, naturopathy, osteopathy, qigong, spirituality/spiritual healing, tai chi, TCM and yoga	Intensity and duration of migraine headache	Posadzki P, AlBedah AM, Khalil MM, AlQaed MS, Lee MS, Ernst E, et al.	No	No	Targeted population	Subsumer, Partial
Symptoms, signs and abnormal clinical and laboratory findings, not elsewhere classified	Manual therapy for the treatment of migraine	Manual Therapeutic Interventions in Headache	Wuttke C, Mangnus E, Kumar S. Manualtherapeutische Interventionen bei Kopfschmerzerkrankungen. manuelletherapie. 2013 May;17(02):88-93. https://doi.org/10.1055/s-0033-1346994	2013	Broad	Not reported	Manual therapeutic techniques	Migraine, tension or cervicogenic headache	Wuttke C, Mangnus E, Kumar S	No	No	Targeted intervention	Subsumed
Respiratory system diseases	Acute asthma management in children	State of the evidence on acute asthma management in children: a critical appraisal of systematic reviews.	Boluyt N, Van der Lee JH, Moyer VA, Brand PL, Offringa M. State of the evidence on acute asthma management in children: a critical appraisal of systematic reviews. Pediatrics. 2007 Dec 1;120(6):1334-43. https://www.ncbi.nlm.nih.gov/pubmed/18055684	2007	Broad	Children (18 years of age or younger) or mixed populations with acute asthma	Anticholinergics, magnesium sulphate, heliox, theophylline, β2-agonists, Inhaled ipratropium-bromide, inhaled or oral corticosteroid, nebulizers, helium and oxygen, inhaled or intrvenous magnesium sulfate	Pulmonary function tests, hospitalization rate, length of hospitalization, ED treatment times, relapse to additional care, adverse effects, corticosteroid use, Beta2 agonist use, asthma symptoms, quality of life, vital signs, heart rate, arterial gas values, ICU admission, mechanical ventilation, costs	Boluyt N, Van der Lee JH, Moyer VA, Brand PL, Offringa M	No	No	Targeted population	Partial
Respiratory system diseases	Acute asthma management in children	Principal findings of systematic reviews for chronic treatment in childhood asthma.	Castro-Rodriguez JA, Rodrigo GJ, Rodriguez-Martinez CE. Principal findings of systematic reviews for chronic treatment in childhood asthma. Journal of Asthma. 2015 Apr 21;52(4):407-16. https://www.ncbi.nlm.nih.gov/pubmed/25275887	2015	Broad	Children (1–18 years) or in a mixed population (adults and children) with recurrent wheezing or asthma who visited the ED or equivalent due to an acute asthma exacerbation	Beclomethasone dipropionate; budesonide; fluticasone propionate; inhaled corticosteroids (ICS); hydrofluoroalkane; ipratropium bromuro; long acting beta2-agonits (LABA); omalizumab; shortacting beta2-agonists (SABA)	Rate of severe exacerbations, lung function, hospital admissions, need for oral steroids (OCS), additional doses of SABA, use of additional medication, symptom scores, diurnal variation of peak expiratory flow (PEF) rate, forced volume in the first second (FEV1), or a fall of 20% in FEV1, forced vital capacity (FVC), morning PEF, AEs, withdrawals, upper respiratory tract infections, quality of li…	Castro-Rodriguez JA, Rodrigo GJ, Rodriguez-Martinez CE	No	No	Targeted population	Partial
Respiratory system diseases	Lung cancer cost effectiveness analysis	Cost-effectiveness of lung cancer screening and treatment methods: a systematic review of systematic reviews. BMC health services research.	Azar FE, Azami-Aghdash S, Pournaghi-Azar F, Mazdaki A, Rezapour A, Ebrahimi P, Yousefzadeh N. Cost-effectiveness of lung cancer screening and treatment methods: a systematic review of systematic reviews. BMC health services research. 2017 Dec;17(1):413. https://www.ncbi.nlm.nih.gov/pmc/articles/PMC5477275/pdf/12913_2017_Article_2374.pdf	2017	Broad	Lung cancer patients	Lung cancer screening and treatments	Cost effectiveness outcomes	Azar FE, Azami-Aghdash S, Pournaghi-Azar F, Mazdaki A, Rezapour A, Ebrahimi P, Yousefzadeh N	No	No	Targeted population	Partial
Respiratory system diseases	Lung cancer cost effectiveness analysis	Guideline for the acquisition and preparation of conventional and endobronchial ultrasound-guided transbronchial needle aspiration specimens for the diagnosis and molecular testing of patients with known or suspected lung cancer.	Van Der Heijden, E.H., Casal, R.F., Trisolini, R., Steinfort, D.P., Hwangbo, B., Nakajima, T., Guldhammer-Skov, B., Rossi, G., Ferretti, M., Herth, F.F. and Yung, R., 2014. Guideline for the acquisition and preparation of conventional and endobronchial ultrasound-guided transbronchial needle aspiration specimens for the diagnosis and molecular testing of patients with known or suspected lung canc…	2014	Broad	Patients with known or suspected lung cancer	Conventional TBNA and EBUS-guided TBNA acquisition techniques, specifimen preparation techniques, rapid on-site cytology examination (ROSE)	Quantity, quality, and yield of specimen; ability to perform molecular testing. Cost is addressed for ROSE	Van Der Heijden EH, Casal RF, Trisolini R, Steinfort DP, Hwangbo B, Nakajima T, Guldhammer-Skov B, Rossi G, Ferretti M, Herth FF, Yung R	No	No	Targeted population	Partial
Respiratory system diseases	Lung cancer treatment	Postoperative Adjuvant Systemic Therapy in Completely Resected Non–Small-Cell Lung Cancer: A Systematic Review.	Bradbury P, Sivajohanathan D, Chan A, Kulkarni S, Ung Y, Ellis PM. Postoperative Adjuvant Systemic Therapy in Completely Resected Non–Small-Cell Lung Cancer: A Systematic Review. Clinical lung cancer. 2017 May 1;18(3):259-73. https://www.ncbi.nlm.nih.gov/pubmed/28162945	2017	Broad	Adult patients with completely resected (R0) NSCLC	Adjuvant systemic therapy with observation, another adjuvant systemic therapy, or adjuvant systemic therapy plus targeted agent	Overall survival (OS), disease-free survival, adverse events, and quality of life	Bradbury P, Sivajohanathan D, Chan A, Kulkarni S, Ung Y, Ellis PM	No	Yes	Targeted population	Partial
Respiratory system diseases	Lung cancer treatment	Cochrane systematic reviews of treatments for lung cancer.	Fong, K. M., Yang, I. A., Zimmerman, P. V. and Bowman, R. V. Cochrane systematic reviews of treatments for lung cancer. Respiratory Medicine. 2005;99(9):1071-1078.	2005	Broad	Patients with lung cancer	Prevention and screening, NSCLC: surgical resection, Complications of surgery, Radiotherapy, Chemotherapy, Adjuvant and management therapy, SCLC: chemotherapy, radiotherapy, prophylactic cranial irradation, Palliative care: management of symptoms, malignant pleural effusion, palliative chemotherapy and radiotherapy, superior vena cava obstruction	Effectiveness in preventing lung cancer; mortality, complications from surgery, adverse effects, relapse, quality of life	Fong KM, Yang IA, Zimmerman PV, Bowman RV	No	No	Targeted population	Partial
Respiratory system diseases	Treatment for multiple myeloma	Treatment of patients with multiple myeloma: an overview of systematic reviews.	Kumar A, Galeb S, Djulbegovic B. Treatment of patients with multiple myeloma: an overview of systematic reviews. Acta haematologica. 2011;125(1-2):8-22. https://www.karger.com/Article/PDF/318880	2011	Broad	Patients with multiple myeloma	Early versus deferred treatment, thalidomide, interferon-x, bisphosphonates, chemo vs melphalan plus prednisone, high-dose therapy with single autologous hematopoietic stem cell transplant versus chemo, tandem versus single AHCT	Survival, response rate, disease progression, adverse events, morbidities, treatment-related mortality, Vertebral compression,	Kumar A, Galeb S, Djulbegovic B.	No	No	Targeted population	Partial
Respiratory system diseases	Treatment for multiple myeloma	Efficacy and safety of bortezomib, thalidomide, and lenalidomide in multiple myeloma: an overview of systematic reviews with meta-analyses.	Aguiar PM, de Mendonça Lima T, Colleoni GW, Storpirtis S. Efficacy and safety of bortezomib, thalidomide, and lenalidomide in multiple myeloma: an overview of systematic reviews with meta-analyses. Critical reviews in oncology/hematology. 2017 May 1;113:195-212. https://www.ncbi.nlm.nih.gov/pubmed/28427509	2017	Broad	Patients with multiple myeloma	Bortezomib, thalidomide, and lenalidomide	Overall response, progression-free survival, adverse events (thrombosis/embolism events, peripheral neuropathy, second primary malignancies)	Aguiar PM, de Mendonça Lima T, Colleoni GW, Storpirtis S.	No	No	Targeted population	Partial
Respiratory system diseases	Mammography screening	World Health Organization position paper on mammography screening.	World Health Organization. WHO position paper on mammography screening. World Health Organization; 2014. https://apps.who.int/iris/bitstream/handle/10665/137339/9789241507936_eng.pdf	2014	Narrow	Women at average risk for breast cancer ≥ 40 years of age	Screening mammography (film or digital)	Breast cancer related mortality, quality of life, disability-adjusted life years, Overtreatment, masectomies, overdiagnosis, false positive rate, all-cause mortality	World Health Organization	No	No		Partial, Subsumer
Respiratory system diseases	Mammography screening	Conclusions in systematic reviews of mammography for breast cancer screening and associations with review design and author characteristics.	Raichand S, Dunn AG, Ong MS, Bourgeois FT, Coiera E, Mandl KD. Conclusions in systematic reviews of mammography for breast cancer screening and associations with review design and author characteristics. Syst Rev. 2017; 6: 105 https://www.ncbi.nlm.nih.gov/pmc/articles/PMC5441061/	2017	Narrow	Women 49 years or older undergoing mammography for breast cancer	Mammography for breast cancer screening	Survival (mortality reduction), cost-effectiveness of screening for quality-of-life, over-diagnosis, false positives, unnecessary treatments, radiation cancers, anxiety or worry, and pain or discomfort	Raichand S, Dunn AG, Ong MS, Bourgeois FT, Coiera E, Mandl KD.	No	No		Subsumed
Respiratory system diseases	Non-pharmacological treatment for cancer-related fatigue	Exercise and cancer-related fatigue in adults: a systematic review of previous systematic reviews with meta-analyses.	Kelley GA, Kelley KS. Exercise and cancer-related fatigue in adults: a systematic review of previous systematic reviews with meta-analyses. BMC cancer. 2017 Dec 1;17(1):693. https://doi.org/10.1186/s12885-017-3687-5	2017	Broad	Adults 18 years of age and older with any type of cancer	Exercise (aerobic, strength or both) lasting at least 3 weeks in length	Cancer-related-fatigue	Kelley GA, Kelley KS.	No	No	Non-targeted	Partial
Respiratory system diseases	Non-pharmacological treatment for cancer-related fatigue	What does really help against cancer-related fatigue? An overview of systematic reviews.	Reif K, de Vries U, Petermann F. What does really help against cancer-related fatigue? An overview of systematic reviews. Pflege. 2012 Dec;25(6):439-57. https://doi.org/10.1024/1012-5302/a000246.	2012	Broad	Patients with cytotoxic chemotherapy or radiotherapy	Exercise, psycho-social support	Cancer-related-fatigue	Reif K, de Vries U, Petermann F.	No	No	Targeted population	Partial
Respiratory system diseases	Acupuncture for palliative care of cancer	Effectiveness of acupuncture and related therapies for palliative care of cancer: overview of systematic reviews.	Wu X, Chung VC, Hui EP, Ziea ET, Ng BF, Ho RS, Tsoi KK, Won g SY, Wu JC. Effectiveness of acupuncture and related therapies for palliative care of cancer: overview of systematic reviews. Scientific reports. 2015 Nov 26;5:16776. https://www.ncbi.nlm.nih.gov/pmc/articles/PMC4660374/	2015	Broad	Palliative care cancer patients	Needle acupuncture, electro-acupuncture, auricular acupuncture, single or dual channel TENS	Pain cancer related, fatigue, hot flashes, chemotherapy-induced nausea and vomiting, hiccups and irradiation-induced xerostomia, cancer-related fatigue, quality of life, functional well-being, abdominal discomfort, diarrhea, peripheral neuropathy, post-operative urinary retention, quality of life, vasomotor syndrome, recovery of gastrointestinal function.	Wu X, Chung VC, Hui EP, Ziea ET, Ng BF, Ho RS, Tsoi KK, Won g SY, Wu JC.	No	No	Targeted population	Partial
Respiratory system diseases	Acupuncture for palliative care of cancer	Cochrane systematic reviews examine P6 acupuncture-point stimulation for nausea and vomiting.	Ezzo J, Streitberger K, Schneider A. Cochrane systematic reviews examine P6 acupuncture-point stimulation for nausea and vomiting. Journal of Alternative & Complementary Medicine. 2006 Jun 1;12(5):489-95. https://www.liebertpub.com/doi/abs/10.1089/acm.2006.12.489	2006	Broad	Adults with postoperative and chemotherapy induced nausea and vomiting	Acupuncture point, P6, with manual acupuncture, electroacupuncture, or acupressure	Postoperative sickness, chemotherapy-induced nausea and vomiting, and pregnancy-related nausea and vomiting	Ezzo J, Streitberger K, Schneider A.	No	No	Targeted intervention	Partial
Respiratory system diseases	Acupuncture for palliative care of cancer	What is the evidence for the use of acupuncture as an intervention for symptom management in cancer supportive and palliative care: an integrative overview of reviews.	Towler P, Molassiotis A, Brearley SG. What is the evidence for the use of acupuncture as an intervention for symptom management in cancer supportive and palliative care: an integrative overview of reviews. Supportive Care in Cancer. 2013 Oct 1;21(10):2913-23. https://doi.org/10.1007/s00520-013-1882-8	2013	Broad	Adults with supportive or palliative care cancer	Acupuncture for symptom management for cancer (including acupuncture point P6)	Chemotherapy-induced nausea and vomiting, pain, radiation-induced xerostomia, hot flushes, fatigue, chemotherapy-induced leucopenia, lymphoedema, dyspnoea	Towler P, Molassiotis A, Brearley SG.	No	No	Targeted intervention	Partial
Respiratory system diseases	Interventions for improving patient quality of life	Review of systematic reviews of non-pharmacological interventions to improve quality of life in cancer survivors.	Duncan M, Moschopoulou E, Herrington E, Deane J, Roylance R, Jones L, Bourke L, Morgan A, Chalder T, Thaha MA, Taylor SC. Review of systematic reviews of non-pharmacological interventions to improve quality of life in cancer survivors. BMJ open. 2017 Nov 1;7(11):e015860. https://bmjopen.bmj.com/content/7/11/e015860?rss=1&int_source=trendmd&int_medium=trendmd&int_campaign=trendmd	2017	Broad	Adults (18+) living with and beyond cancer	Physical, psychological or behavioural, multidimensional rehabilitation and online approaches, yoga, physical exercise, cognitive behavioural therapy, and mindfulness-based stress reduction programmes	Quality of life	Duncan M, Moschopoulou E, Herrington E, Deane J, Roylance R, Jones L, Bourke L, Morgan A, Chalder T, Thaha MA, Taylor SC.	No	No	Non-targeted	Partial
Respiratory system diseases	Interventions for improving patient quality of life	The effectiveness of integrated care interventions in improving patient quality of life (QoL) for patients with chronic conditions. An overview of the systematic review evidence.	Flanagan S, Damery S, Combes G. The effectiveness of integrated care interventions in improving patient quality of life (QoL) for patients with chronic conditions. An overview of the systematic review evidence. Health and Quality of Life Outcomes. 2017;15(1). https://hqlo.biomedcentral.com/articles/10.1186/s12955-017-0765-y	2017	Broad	Adults undergoing management of one or more chronic conditions (cancer, hypertension, depression, diabetes, coronary heart condition, stroke, transient ischaemic attack (TIA), chronic obstructive pulmonary condition (COPD), heart failure, dementia and arthritis)	Integrated service models (case management, chronic care model, discharge management, multidisciplinary teams, complex interventions, primary vs. secondary care follow-up, and self-management)	Quality of life	Flanagan S, Damery S, Combes G.	No	No	Non-targeted	Partial
Musculoskeletal system and connective tissue diseases	Hip fracture pre-op management and rehabilitation	Hip fracture management, before and beyond surgery and medication: a synthesis of the evidence.	O’Malley, N., Blauth, M., Suhm, N. & Kates, S. Hip fracture management, before and beyond surgery and medication: a synthesis of the evidence. Archives of Orthopaedic and Trauma Surgery. 2011;131(11):1519-1527. https://link-springer-com.ezproxy.library.ubc.ca/content/pdf/10.1007/s00402-011-1341-2.pdf	2011	Broad	Patient with a hip fracture from injury to secondary prevention	Pre-hospital care, pain management, multidisciplinary rehabilitation and secondary prevention strategies	Morbidity, mortality, rates of discharge and falls, bone mineral density	O’Malley, N., Blauth, M., Suhm, N. & Kates, S.	No	No	Targeted population	Partial
Musculoskeletal system and connective tissue diseases	Hip fracture pre-op management and rehabilitation	An umbrella review of clinical practice guidelines for the management of patients with hip fractures and a synthesis of recommendations for the pre-operative period.	Filiatreault S, Hodgins M, Witherspoon R. An umbrella review of clinical practice guidelines for the management of patients with hip fractures and a synthesis of recommendations for the pre-operative period. J Adv Nurs. 2018 Jun;74(6):1278-1288. https://onlinelibrary.wiley.com/doi/pdf/10.1111/jan.13550?casa_token=QlhlI7tjjq0AAAAA:fnJzS8wusOpToJzgMiCkcTKBZyUeqZWDHeCNISonYYSMWjFl7u7nquNeDcgU8T0RXUe…	2018	Broad	Patients with hip fractures	Pre-operative management strategies	Pain management, timing of surgery, expedited patient management, Identification and treatment of correctable co-morbidities,	Filiatreault S, Hodgins M, Witherspoon R.	No	No	Targeted population	Partial
Musculoskeletal system and connective tissue diseases	Pharmacologic treatment of low back pain	Medications for acute and chronic low back pain: a review of the evidence for an American Pain Society/American College of Physicians clinical practice guideline.	Chou R, Huffman LH. Medications for acute and chronic low back pain: a review of the evidence for an American Pain Society/American College of Physicians clinical practice guideline. Annals of internal medicine. 2007 Oct 2;147(7):505-14. https://www.ncbi.nlm.nih.gov/pubmed/17909211	2007	Broad	Patients with low back pain	Dual therapy or monotherapy with 1 or more of: acetaminophen, nonsteroidal anti-inflammatory drugs (NSAIDs), antidepressants, benzodiazepines, antiepileptic drugs, skeletal muscle relaxants, opioid analgesics, tramadol, and systemic corticosteroids	Pain, back-specific function, general health status, work disability, or patient satisfaction	Chou R, Huffman LH.	Yes (Chou 2010)	No	Targeted population	Subsumed, Partial	Subsumed by Furlan but partial with each other
Musculoskeletal system and connective tissue diseases	Pharmacologic treatment of low back pain	Pharmacologic management of chronic low back pain: synthesis of the evidence.	White AP, Arnold PM, Norvell DC, Ecker E, Fehlings MG. Pharmacologic management of chronic low back pain: synthesis of the evidence. Spine. 2011 Oct 1;36:S131-43. https://doi.org/10.1097/BRS.0b013e31822f178f	2011	Broad	Adults with chonic lower back pain with cenralised or radiating pain	Oral pharmacotherapy, nonsteroidal anti-inflammatory drugs, opioids, antidepressants	Pain, physical function, quality of life, adverse events	White AP, Arnold PM, Norvell DC, Ecker E, Fehlings MG.	No	No	Targeted population	Subsumed, Partial	Subsumed by Furlan but partial with each other
Musculoskeletal system and connective tissue diseases	Pharmacologic treatment of low back pain	A critical review of reviews on the treatment of chronic low back pain.	Furlan, A. D., Clarke, J., Esmail, R., Sinclair, S., Irvin, E. and Bombardier, C. A critical review of reviews on the treatment of chronic low back pain. Spine. 2001;26:E155–E162	2001	Broad	Adults (18–65 years of age) who have chronic nonspecific low back pain, defined as disabling low back pain of equal to or greater than 3 months duration, without specific detectable cause, such as infection, neoplasm, metastasis, osteoporosis, rheumatoid arthritis, fracture, inflammatory process or radicular syndrome	Drugs (NSAIDS, opioids, muscle relaxants, analgesics, antidepressants); education/ behavior (back schools, EMG biofeedback, cognitive/ behavioural, couple therapy. Multidisciplinary teams); and physical treatments (acupuncture, exercise, laser, orthoses, spinal manipulation, TENS, traction)	Low back pain	Furlan, A. D., Clarke, J., Esmail, R., Sinclair, S., Irvin, E. and Bombardier, C.	No	No	Targeted population	Partial, Subsumer	There are more intervention types in this overview
Musculoskeletal system and connective tissue diseases	Pharmacological, non-pharmacological, and surgical treatments of low back disorders	Low back pain (chronic)	Chou R. Low back pain (chronic). BMJ clinical evidence. 2010;2010. https://www.ncbi.nlm.nih.gov/pmc/articles/PMC3217809/pdf/2010-1116.pdf	2010	Broad	Not reported	Non-drug treatments (exercise, Intensive multidisciplinary treatment, acupuncture, back schools, behavioural therapy, and spinal manipulation, massage, EMG biofeedback, lumbar supports), non-surgical and surgical treatments (fusion surgery, intradiscal electrothermal therapy, radiofrequency denervation, or disc replacement), oral drug treatments (NSAIDS, opioids, muscle relaxants, analgesics, ant…	Low back pain	Chou R	Yes (Chou et al 2007)	Not reported	Targeted population	Subsumer, Partial	subsumer of Jacobs
Musculoskeletal system and connective tissue diseases	Pharmacological, non-pharmacological, and surgical treatments of low back disorders	The evidence on surgical interventions for low back disorders, an overview of systematic reviews.	Jacobs WC, Rubinstein SM, Willems PC, Moojen WA, Pellisé F, Oner CF, Peul WC, van Tulder MW. The evidence on surgical interventions for low back disorders, an overview of systematic reviews. European Spine Journal. 2013 Sep 1;22(9):1936-49.	2013	Broad	Patients with disc herniation, spondylolisthesis, stenosis, and degenerative disc disease	Fusion surgery, intradiscal electrothermal therapy, radiofrequency denervation, disc replacement, chemonucleolysis, surgical discectomy, microdiscectomy, automated percutaneous discectomy	Pain, functional status, recovery	Jacobs WC, Rubinstein SM, Willems PC, Moojen WA, Pellisé F, Oner CF, Peul WC, van Tulder MW.	No	No	Non-targeted	Subsumed	surgeries overlap with Chou
Musculoskeletal system and connective tissue diseases	Pharmacological, non-pharmacological, and surgical treatments of low back disorders	Effectiveness of multidisciplinary programmes for clinical pain conditions: An umbrella review.	Dragioti E, Evangelou E, Larsson B, Gerdle B, Medicinska fakulteten, Region Östergötland, et al. Effectiveness of multidisciplinary programmes for clinical pain conditions: An umbrella review. Journal of rehabilitation medicine. 2018;50(9):779-91	2018	Broad	Not reported	Multimodal/multidisciplinary rehabilitation programmes comprising a lengthy, biopsychosocial treatment framework, which generally contains a synchronized combination of physical, educational or psychological treatments provided by a team of different professionals	Whiplash-associated disorders, chronic low back pain, chronic neck pain, chronic spinal pain; widespread pain; fibromyalgia syndrome; low back pain	Dragioti E, Evangelou E, Larsson B, Gerdle B, Medicinska fakulteten, Region Östergötland, et al.	No	No	Non-targeted	Subsumed, Partial	Multimodal/multidisciplinary treatment overlap with Chou and partial with Negrini
Musculoskeletal system and connective tissue diseases	Pharmacological, non-pharmacological, and surgical treatments of low back disorders	Systematic reviews of physical and rehabilitation medicine Cochrane contents. Part 1. Disabilities due to spinal disorders and pain syndromes in adults.	Negrini S, Imperio G, Villafane JH, Negrini F, Zaina F. Systematic reviews of physical and rehabilitation medicine Cochrane contents. Part 1. Disabilities due to spinal disorders and pain syndromes in adults. Eur J Phys Rehabil Med. 2013 Aug 1;49(4):597-609. https://pdfs.semanticscholar.org/973a/c5f6557d04c572886bfbb3d78a69d6bafd9b.pdf	2013	Broad	Patients with spinal disorders or pain syndromes	Exercise, education and prevention, multimodal rehabilitation, physical modalities, manual therapies, reflex therapies, assistive devices, drugs	Back pain or neck pain	Negrini S, Imperio G, Villafane JH, Negrini F, Zaina F. S	No	No	Non-targeted	Subsumed, Partial	Multimodal/multidisciplinary treatment overlap with Chou and partial with Dragioti
Musculoskeletal system and connective tissue diseases	Surgical treament of low back pain	Quality assessment of systematic reviews for surgical treatment of low back pain: an overview.	Martins DE, Astur N, Kanas M, Ferretti M, Lenza M, Wajchenberg M. Quality assessment of systematic reviews for surgical treatment of low back pain: an overview. The Spine Journal. 2016 May 1;16(5):667-75. https://www.sciencedirect.com/science/article/abs/pii/S1529943016002989	2016	Broad	Patients with degenerative Disk Disease, Spondylolisthesis, Lumbar Stenosis, Lumbar Disk Herniation, Spondylosis, and Facet Joint Syndrome	Injections, direct repair of the pars, arthroplasty, decompression, nucleoplasty, endoscopic discectomy, “surgery” and fusion	Disability score, function, pain, estimated blood loss, fusion rate, infection, operation time, complications, reoperation, and return to work	Martins DE, Astur N, Kanas M, Ferretti M, Lenza M, Wajchenberg M.	No	No	Non-targeted	Partial
Musculoskeletal system and connective tissue diseases	Surgical treament of low back pain	The evidence on surgical interventions for low back disorders, an overview of systematic reviews.	Jacobs WC, Rubinstein SM, Willems PC, Moojen WA, Pellisé F, Oner CF, Peul WC, van Tulder MW. The evidence on surgical interventions for low back disorders, an overview of systematic reviews. European Spine Journal. 2013 Sep 1;22(9):1936-49.	2013	Broad	Patients with disc herniation, spondylolisthesis, stenosis, and degenerative disc disease	fusion surgery, intradiscal electrothermal therapy, radiofrequency denervation, disc replacement, chemonucleolysis, surgical discectomy, microdiscectomy, automated percutaneous discectomy	Pain, functional status, recovery	Jacobs WC, Rubinstein SM, Willems PC, Moojen WA, Pellisé F, Oner CF, Peul WC, van Tulder MW.	No	No	Non-targeted	Partial
Musculoskeletal system and connective tissue diseases	Surgical treament of low back pain	Artificial Disc Replacement versus Fusion in the Cervical Spine: A Systematic Review of Systematic Reviews	Aneiba KM, Tashani OA. Artificial Disc Replacement versus Fusion in the Cervical Spine: A Systematic Review of Systematic Reviews. Global Spine Journal. 2014 May;4(1_suppl):s-0034. http://sci-hub.tw/10.1055/s-0034-1376700	2014	Narrow	Patients undergoing cervical spine repair	Artifical disc replacement vs fusion	Pain, neurological pain, rate of secondary operation, disability, quality of life, operative time and blood loss	Aneiba KM, Tashani OA. A	No	No		Subsumed
Musculoskeletal system and connective tissue diseases	Surgical treament of low back pain	Outcome of invasive treatment modalities on back pain and sciatica: an evidence-based review.	van Tulder MW, Koes B, Seitsalo S, Malmivaara A. Outcome of invasive treatment modalities on back pain and sciatica: an evidence-based review. European Spine Journal. 2006 Jan 1;15(1):S82-92. https://dx.doi.org/10.1007%2Fs00586-005-1049-5	2006	Broad	Patients with back pain and sciatica	Surgical treatments (fusion surgery, intradiscal electrothermal therapy, radiofrequency denervation, disc replacement, chemonucleolysis, surgical discectomy, microdiscectomy, automated percutaneous discectomy), and injection therapy (anaesthetics and/or steroids, epidural or facet-joint corticosteroid injections, prolotherapy (sclerosant injections), trigger point injections, intradiscal injectio…	Low back pain, sciatica, fusion rates, progression of spondylolisthesis duration of sick leave, and re-operation rates	van Tulder MW, Koes B, Seitsalo S, Malmivaara A.	No	No	Non-targeted	Subsumer, Partial
Musculoskeletal system and connective tissue diseases	Rotator cuff repair surgery rehabilitation	Early Versus Delayed Motion After Rotator Cuff Repair: A Systematic Review of Overlapping Meta-analyses.	Houck DA, Kraeutler MJ, Schuette HB, Mccarty EC, Bravman JT. Early Versus Delayed Motion After Rotator Cuff Repair: A Systematic Review of Overlapping Meta-analyses. The American Journal of Sports Medicine. 2017;45(12):2911–5. https://journals-sagepub-com.ezproxy.library.ubc.ca/doi/pdf/10.1177/0363546517692543	2017	Narrow	Patients who underwent rotator cuff repair	Early (same day postsurgery to 4 weeks in the early management) versus delayed motion EPM was defined as passive shoulder ROM exercises beginning within postoperative days 1 to 7. Delayed motion was defined as immobilization for 4 to 6 weeks, with shoulder pendulum exercises permitted during this time.	Range of motion; forward flexion; external rotation; strength; imaging-based tendon healing; retear rate; pain, functional improvements	Houck DA, Kraeutler MJ, Schuette HB, Mccarty EC, Bravman JT.	No	No		Nearly identical	more outcomes than Mazuquin, otherwise identical
Musculoskeletal system and connective tissue diseases	Rotator cuff repair surgery rehabilitation	Effectiveness of early compared with conservative rehabilitation for patients having rotator cuff repair surgery: an overview of systematic reviews.	Mazuquin BF, Wright AC, Russell S, Monga P, Selfe J, Richards J. Effectiveness of early compared with conservative rehabilitation for patients having rotator cuff repair surgery: an overview of systematic reviews. Br J Sports Med. 2018 Jan 1;52(2):111-21. https://bjsm.bmj.com/content/bjsports/52/2/111.full.pdf	2018	Narrow	Patients who underwent rotator cuff repair	Early (1 day post surgery) verses conservative rehabilitation The definition of early rehabilitation and conservative rehabilitation was used according to what was described in each study	Range of motion, pain, functional status and retear rates	Mazuquin BF, Wright AC, Russell S, Monga P, Selfe J, Richards J.	No	No		Nearly identical
Musculoskeletal system and connective tissue diseases	Complementary and alternative procedures for fibromyalgia	An overview of systematic reviews of complementary and alternative therapies for fibromyalgia using both AMSTAR and ROBIS as quality assessment tools.	Perry R, Leach V, Davies P, Penfold C, Ness A, Churchill R. An overview of systematic reviews of complementary and alternative therapies for fibromyalgia using both AMSTAR and ROBIS as quality assessment tools. Syst Rev. 2017 May 15;6(1):97.	2017	Broad	Participants diagnosed with fibromyalgia	Acupuncture, homoeopathy, spinal manipulation and herbal medicine (topical Capsicum)	Pain and adverse events	Perry R, Leach V, Davies P, Penfold C, Ness A, Churchill R.	Yes (Perry with 157)	No	Targeted population	Partial	different additional interventions in the Perry overviews
Musculoskeletal system and connective tissue diseases	Complementary and alternative procedures for fibromyalgia	Complementary and alternative procedures for fibromyalgia syndrome: Updated guidelines 2017 and overview of systematic review articles.	Langhorst J, Heldmann P, Henningsen P, Kopke K, Krumbein L, Lucius H, Winkelmann A, Wolf B, Haeuser W. Complementary and alternative procedures for fibromyalgia syndrome: Updated guidelines 2017 and overview of systematic review articles. Schmerz (Berlin, Germany). 2017 Jun;31(3):289-95. https://europepmc.org/abstract/med/28493227	2017	Broad	Adults with fibromyalgia	Acupuncture (manual and electro acupuncture), meditative movement therapies (qi gong, tai chi and yoga), weight reduction	Pain, sleep quality, health-related quality of life, withdraw, and adverse events	Langhorst J, Heldmann P, Henningsen P, Kopke K, Krumbein L, Lucius H, Winkelmann A, Wolf B, Haeuser W.	No	No	Targeted population	Partial
Musculoskeletal system and connective tissue diseases	Complementary and alternative procedures for fibromyalgia	An overview of systematic reviews of complementary and alternative medicine for fibromyalgia.	Terry R, Perry R, Ernst E. An overview of systematic reviews of complementary and alternative medicine for fibromyalgia. Clinical rheumatology. 2012 Jan 1;31(1):55-66. https://doi.org/10.1007/s10067-011-1783-5	2012	Broad	Patients with fibromyalgia	Acupuncture, chiropractic, homoeopathy, hydrotherapy and massage	Pain, function, quality of life, work-related measures, health care consumption and costs, patient satisfaction, adverse events, emotional, mood or depression	Terry R, Perry R, Ernst E.	Yes (Perry with 155)	No	Targeted population	Partial
Musculoskeletal system and connective tissue diseases	Pysiotherapy and exercise	Physiotherapy, occupational therapy and physical therapy in fibromyalgia syndrome: Updated guidelines 2017 and overview of systematic review articles	Winkelmann A, Bork H, Brückle W, Dexl C, Heldmann P, Henningsen P, Krumbein L, Pullwitt V, Schiltenwolf M, Häuser W. Physiotherapie, Ergotherapie und physikalische Verfahren beim Fibromyalgiesyndrom. Der Schmerz. 2017 Jun 1;31(3):255-65.	2017	Broad	Patients with fibromyalgia	Low to moderate intensity endurance exercise and strength training exercise, physiotherapy, occupational therapy and physical therapy (chiropractic, laser therapy, magnetic field therapy, massage and transcranial magnetic stimulation)	Efficacy, risks, patient preferences and applicability of available therapies	Winkelmann A, Bork H, Brückle W, Dexl C, Heldmann P, Henningsen P, Krumbein L, Pullwitt V, Schiltenwolf M, Häuser W.	No	No	Targeted population	Partial	Partial with Bionde (159) and Thieme (160)
Musculoskeletal system and connective tissue diseases	Pysiotherapy and exercise	Exercise for adults with fibromyalgia: an umbrella systematic review with synthesis of best evidence.	Bidonde J, Jean Busch A, Bath B, Milosavljevic S. Exercise for adults with fibromyalgia: an umbrella systematic review with synthesis of best evidence. Current rheumatology reviews. 2014 Apr 1;10(1):45-79. https://www.ncbi.nlm.nih.gov/pubmed/25229499	2014	Broad	Adults with fibromyalgia	Exercise (aerobic, resistance, aquatics, Qigong, yoga)	Pain, multidimensional function (wellness or quality of life), physical function (self-reported physical function or measured physical fitness) and adverse effects	Bidonde J, Jean Busch A, Bath B, Milosavljevic S.	No	No	Targeted population	Partial	Partial with Winkelman (158) and Thieme (160)
Musculoskeletal system and connective tissue diseases	Therapy for fibromyalgia syndrome	Evidenced-based guidelines on the treatment of fibromyalgia patients: Are they consistent and if not, why not? Have effective psychological treatments been overlooked?.	Thieme K, Mathys M, Turk DC. Evidenced-based guidelines on the treatment of fibromyalgia patients: Are they consistent and if not, why not? Have effective psychological treatments been overlooked?. The Journal of Pain. 2017 Jul 1;18(7):747-56. https://doi.org/10.1016/j.jpain.2016.12.006	2017	Broad	Patients of all ages with fibromyalgia	Pharmacological therapy (amitriptyline, selective serotonin reuptake inhibitors, and serotonin and norepinephrine reuptake inhibitors), exercise, cognitive-behavioral therapy, physical therapy, education/counseling, complementary and alternative treatment	Pain, fatigue, sleep, and daily functioning	Thieme K, Mathys M, Turk DC.	No	No	Targeted population	Partial	Partial with Winkelman (158) and Sommer (161)
Musculoskeletal system and connective tissue diseases	Therapy for fibromyalgia syndrome	[Drug therapy for fibromyalgia syndrome: Updated guidelines 2017 and overview of systematic review articles]	Sommer C, Alten R, Bär KJ, Bernateck M, Brückle W, Friedel E, Henningsen P, Petzke F, Tölle T, Üçeyler N, Winkelmann A. Medikamentöse Therapie des Fibromyalgiesyndroms. Der Schmerz. 2017 Jun 1;31(3):274-84. https://doi.org/10.1007/s00482-017-0207-0	2017	Broad	Patients with fibromyalgia	Amitriptyline, duloxetine, pregabalin, opioids	Pain, sleep problems, fatigue, quality of life, withdraws, adverse effects	Sommer C, Alten R, Bär KJ, Bernateck M, Brückle W, Friedel E, Henningsen P, Petzke F, Tölle T, Üçeyler N, Winkelmann A.	No	No	Targeted population	Partial	Partial with Thieme (160)
Musculoskeletal system and connective tissue diseases	Cupping	Is Cupping an Effective Treatment? An Overview of Systematic Reviews.	Lee MS, Kim J-I, Ernst E. Is Cupping an Effective Treatment? An Overview of Systematic Reviews. Journal of Acupuncture and Meridian Studies. 2011;4(1):1–4. https://www.sciencedirect.com/science/article/pii/S2005290111600010	2011	Broad	Patients with any condition (specifically pain syndrome, stroke rehabilitation, hypertension, musculoskeletal pain, and herpes zoster	Cupping as a symptomatic treatment	Pain, and unclear outcomes of effectiveness	Lee MS, Kim J-I, Ernst E.	No	No	Targeted intervention	Partial
Musculoskeletal system and connective tissue diseases	Cupping	An overview of systematic reviews of clinical evidence for cupping therapy.	Cao H, Han M, Zhu X, Liu J. An overview of systematic reviews of clinical evidence for cupping therapy. Journal of Traditional Chinese Medical Sciences. 2015 Jan 1;2(1):3-10. https://www.sciencedirect.com/science/article/pii/S2095754815000277?via%3Dihub	2015	Broad	Patients with any condition (specifically pain-related conditions [herpes zoster, low back pain, cancer pain, brachialgia paraesthetica nocturna, acute trigeminal neuralgia, headache, postapoplectic shoulder-hand syndrome, carpal tunnel syndrome, neck pain, osteoarthritis, shoulder pain, scapulohumeral periathritis, and ankle sprain], acne, facial paralysis, hypertension, stroke rehabilitation, a…	Cupping (wet cupping therapy [also called bleeding cupping during which small incisions are made to induce slight bleeding before applying cupping], retained cupping)	Adverse events (hematoma and pain at the treated site, increasing local pain or tingling), pain intensity,	Cao H, Han M, Zhu X, Liu J.	No	No	Targeted intervention	Partial
Musculoskeletal system and connective tissue diseases	Management of hip and knee osteoarthritis	OARSI recommendations for the management of hip and knee osteoarthritis, part I: critical appraisal of existing treatment guidelines and systematic review of current research evidence.	Zhang W, Moskowitz RW, Nuki G, Abramson S, Altman RD, Arden N, Bierma-Zeinstra S, Brandt KD, Croft P, Doherty M, Dougados M. OARSI recommendations for the management of hip and knee osteoarthritis, part I: critical appraisal of existing treatment guidelines and systematic review of current research evidence. Osteoarthritis and cartilage. 2007 Sep 1;15(9):981-1000. https://www.sciencedirect.com/sc…	2007	Broad	Not reported	Non-pharmacological ( Acupuncture, Strengthening, Aerobic, Water-based exercise, Balneotherapy, Spa/sauna, Weight reduction, Education, Self-management, Telephone, Nutrients (e.g., SAM-e), TENS, Laser, Ultrasound, Radiotherapy, Heat/ice, Massage, Insoles, Cane/stick, Joint protection (braces), Electrotherapy/EMG, Referral), pharmacological (Acetaminophen, NSAIDs, NSAIDs + PPIs, NSAIDs + H2 blocke…	Pain, function, percentage of patients with moderate to excellent (or more than 50%) pain relief or symptomatic improvement, prevalent or incident risk of side effects, surgical modalities of treatment such as total joint replacement and osteotomy, structural progression of disease	Zhang W, Moskowitz RW, Nuki G, Abramson S, Altman RD, Arden N, Bierma-Zeinstra S, Brandt KD, Croft P, Doherty M, Dougados M.	No	No	Non-targeted	Partial
Musculoskeletal system and connective tissue diseases	Management of hip and knee osteoarthritis	Treatment of Osteoarthritis of the Knee: An Update Review (Update of "Analgesics for osteoarthritis: an update of the 2006 comparative effectiveness review[2011]")	Chou R, McDonagh MS, Nakamoto E, Griffin J. Analgesics for osteoarthritis: an update of the 2006 comparative effectiveness review. Rockville (MD): Agency for Healthcare Research and Quality (US); 2011 Oct. Report No.: 11(12)-EHC076-EF. AHRQ Comparative Effectiveness Reviews. https://europepmc.org/books/n/cer38/pdf/	2017	Broad	Adults (age 18 or over) with a diagnosis of osteoarthritis of the knee, as defined by the American Academy of Orthopaedic Surgeons	Cell-based therapies; glucosamine, chondroitin, or glucosamine plus chondroitin; strength training, agility, or aerobic exercise (land or water based); balneotherapy, mud bath therapy; electrical stimulation techniques (including TENS, neuromuscular electrical stimulation, and pulsed electromagnetic field therapy [PEMF]); whole body vibration; heat, infrared, or ultrasound; orthoses (knee braces,…	Pain, function, and quality of life	Newberry SJ, FitzGerald J, SooHoo NF, Booth M, Marks J, Motala A, Apaydin E, Chen C, Raaen L, Shanman R, Shekelle PG	No	No	Targeted population	Partial
Musculoskeletal system and connective tissue diseases	Non-pharmacological interventions for osteoarthritis	Effectiveness of nonpharmacological and nonsurgical interventions for hip osteoarthritis: an umbrella review of high-quality systematic reviews.	Moe RH, Haavardsholm EA, Christie A, Jamtvedt G, Dahm KT, Hagen KB. Effectiveness of nonpharmacological and nonsurgical interventions for hip osteoarthritis: an umbrella review of high-quality systematic reviews. Phys Ther. 2007 Dec;87(12):1716-27. https://academic.oup.com/ptj/article/87/12/1716/2747276	2007	Broad	People with a diagnosis of osteoarthritis of the hip, as defined by the American Academy of Orthopaedic Surgeons	Acupuncture, herbal therapy, diacerein, exercise	Pain, function and stiffness	Moe RH, Haavardsholm EA, Christie A, Jamtvedt G, Dahm KT, Hagen KB.	No	No	Targeted population	Partial	with Newberry (165), Ernst (167) and Zhang (164)
Musculoskeletal system and connective tissue diseases	Non-pharmacological interventions for osteoarthritis	Complementary and alternative medicine for rheumatoid arthritis and osteoarthritis: an overview of systematic reviews.	Ernst E, Posadzki P. Complementary and alternative medicine for rheumatoid arthritis and osteoarthritis: an overview of systematic reviews. Current pain and headache reports. 2011 Dec 1;15(6):431-7. https://link.springer.com/article/10.1007/s11916-011-0227-x	2011	Broad	Patients with osteoarthritis and rheumatoid arthritis	Acupuncture/acupressure, Alexander Technique, aromatherapy, (Bach) flower remedies, chiropractic, herbal medicine, homeopathy, hypnosis, massage of any form, naturopathy, osteopathy, spiritual healing, Tai Chi, Traditional Chinese Medicine, and yoga	Pain, swelling, stiffness, function, range of motion, disease activity, and trait anxiety at post-treatment and 6-month follow-up, mobility, coordination, and self-care	Ernst E, Posadzki P.	No	No	Non-targeted	Partial	with Newberry (165) and Zhang (164), and Yang (168)
Musculoskeletal system and connective tissue diseases	Non-pharmacological interventions for osteoarthritis	Traditional Chinese medicine for knee osteoarthritis: An overview of systematic review.	Yang M, Jiang L, Wang Q, Chen H, Xu G. Traditional Chinese medicine for knee osteoarthritis: An overview of systematic review. PloS one. 2017;12(12). https://www.ncbi.nlm.nih.gov/pmc/articles/PMC5739454/	2017	Broad	Patients diagnosed with knee OA, at any severity, which were either (1) diagnosed by the American College of Rheumatology (ACR) criteria, (2) Chinese Medical Association criteria, (3) or European League against Rheumatism (EULAR) criteria	Acupuncture, electroacupuncture, Chinese herbal treatment, moxibustion, Tai Chi, Qigong, Chinese herbal bath, and massage.	All-cause mortality, recovery, and disability events; pain, physical function, and patients’ global assessment, which were specified in the Outcome Measures in Rheumatology Clinical Trials (OMERACT) III Conference	Yang M, Jiang L, Wang Q, Chen H, Xu G.	No	No	Targeted population	Partial	with Ernst (167) and Walsh (170)
Musculoskeletal system and connective tissue diseases	Knee osteoarthritis - physical therapy	Physical therapy interventions for patients with osteoarthritis of the knee: an overview of systematic reviews.	Jamtvedt G, Dahm KT, Christie A, Moe RH, Haavardsholm E, Holm I, Hagen KB. Physical therapy interventions for patients with osteoarthritis of the knee: an overview of systematic reviews. Physical therapy. 2008 Jan 1;88(1):123-36. https://academic.oup.com/ptj/article/88/1/123/2747242	2008	Broad	Patients with osteoarthritis of the knee	Physical therapy interventions (acupuncture, exercise (aerobic walking or strengthening exercise), physical modalities, patient education, ultrasound, electrical muscle stimulation, thermotherapy, balneotherapy, laser therapy, TENS, weight loss, pulsed electromagnetic energy, electromagnetic fields, braces and orthoses, psychoeducational interventions)	Pain, physical function, joint tenderness, respiratory capacity, psychological outcomes (eg, scales of psychological disability or self-efficacy), exercise adherence, strength rating, quality of life	Jamtvedt G, Dahm KT, Christie A, Moe RH, Haavardsholm E, Holm I, Hagen KB.	No	No	Targeted population	Partial	with Walsh (170)
Musculoskeletal system and connective tissue diseases	Knee osteoarthritis - physical therapy	Physiotherapy management of lower limb osteoarthritis.	Walsh NE, Pearson J, Healey EL. Physiotherapy management of lower limb osteoarthritis. British medical bulletin. 2017 May 3;122(1):151-61. https://doi.org/10.1093/bmb/ldx012	2017	Broad	Patients with lower limb osteoarthritis	Exercise with or without self-management interventions; acupuncture; manual therapy, including joint mobilization and manipulation; transcutaneous electrical neuromuscular facilitation (TENS), an electrotherapeutic pain relieving device	Pain severity, physical function, disability, quality of life	Walsh NE, Pearson J, Healey EL.	No	No	Targeted population	Partial	with Jamtvedt (169) and Yang (168)
Musculoskeletal system and connective tissue diseases	Rheumatoid arthritis - nonparmacological interventions	Effectiveness of nonpharmacological and nonsurgical interventions for patients with rheumatoid arthritis: an overview of systematic reviews	Christie A, Jamtvedt G, Dahm KT, Moe RH, Haavardsholm EA, Hagen KB. Effectiveness of nonpharmacological and nonsurgical interventions for patients with rheumatoid arthritis: an overview of systematic reviews. Physical therapy. 2007 Dec 1;87(12):1697-715. https://www.ncbi.nlm.nih.gov/pubmed/17906290	2007	Broad	People with rheumatoid arthritis according to the American College of Rheumatology criteria or other acceptable diagnostic criteria	Nonpharmacological and nonsurgical interventions (Occupational therapy, Acupuncture, Patient educational intervention, Balneotherapy, Diets, Llectrical stimulation, Herbal therapy, Advice/instruction about assistive devices, Comprehensive occupational therapy, Joint protection, Provision of splints, Training of motor function, Hand/foot orthosis, , Exercise, Low-level laser therapy, Therapeutic u…	Pain, functional disability, and patient global assessment. The concept of “function” is based on the International Classification of Functioning, Disability and Health (ICF), where “function” is an umbrella term for body function, body structure, activities, and participation. As secondary outcome variables, we considered the rest of the outcomes in the preliminary core set recommended by the In…	Christie A, Jamtvedt G, Dahm KT, Moe RH, Haavardsholm EA, Hagen KB.	No	No	Targeted population	Partial	with Prothero (172)
Musculoskeletal system and connective tissue diseases	Rheumatoid arthritis - nonparmacological interventions	The evidence base for psychological interventions for rheumatoid arthritis: A systematic review of reviews.	Prothero L, Barley E, Galloway J, Georgopoulou S, Sturt J. The evidence base for psychological interventions for rheumatoid arthritis: A systematic review of reviews. International journal of nursing studies. 2018 Jun 1;82:20-9. https://doi.org/10.1016/j.ijnurstu.2018.03.008	2018	Broad	Adult participants ≥18 years with rheumatoid arthritis	Psychological component as an adjunct to medication (Motivational interviewing, Cognitive behavioural therapy, Supportive counselling, Psychotherapy, Self-regulatory techniques, Mindfulness-based cognitive therapy, disclosure therapy)	Pain, quality of life, functional disability, psychological status and disease activity (secondary outcomes included self-efficacy, coping and self-management behaviours)	Prothero L, Barley E, Galloway J, Georgopoulou S, Sturt J.	No	No	Targeted population	Partial	with Christie (171)
Musculoskeletal system and connective tissue diseases	Rheumatoid arthritis - pharmacological interventions	Recommendations for the management of rheumatoid arthritis in the Eastern Mediterranean region: an adolopment of the 2015 American College of Rheumatology guidelines	Recommendations for the management of rheumatoid arthritis in the Eastern Mediterranean region: an adolopment of the 2015 American College of Rheumatology guidelines https://link.springer.com/article/10.1007/s10067-018-4245-5	2015	Broad	Patients with rheumatoid arthritis	Treat-to-target strategy versus a non-targeted approach, combination double DMARD therapy versus mono-DMARD therapy, combination triple traditional DMARD therapy versus mono-DMARD therapy, add versus not add long-term low-dose glucocorticoid therapy to traditional DMARDs, TNFi monotherapy versus triple DMARD therapy, TNFi + MTX therapy versus triple DMARD therapy, TNFi monotherapy versus non-TNF …	Disease activity; pain; functional ability; gastrointestinal, neurological, and pulmonary adverse events; hepatotoxicity; radiographic progression (using total Sharp score); withdrawal due to adverse events.	American College of Rheumatology guidelines	No	No	Targeted population	Partial

## Sheet: ICD-10 Med Classifications
All ICD classifications
Certain conditions originating in the perinatal period
Certain infectious and parasitic diseases
Codes for special purposes
Congenital malformations, deformations and chromosomal abnormalities
Diseases of the blood and blood-forming organs and certain disorders involving the immune mechanism
Diseases of the circulatory system
Diseases of the digestive system
Diseases of the ear and mastoid process
Diseases of the eye and adnexa
Diseases of the genitourinary system
Diseases of the musculoskeletal system and connective tissue
Diseases of the nervous system
Diseases of the respiratory system
Diseases of the skin and subcutaneous tissue
Endocrine, nutritional and metabolic diseases
External causes of morbidity and mortality
Factors influencing health status and contact with health services
Injury, poisoning and certain other consequences of external causes
Mental and behavioural disorders
Neoplasms
Pregnancy, childbirth and the puerperium
Symptoms, signs and abnormal clinical and laboratory findings, not elsewhere classified
